# Supplementary material for: Structural basis for sequence-independent substrate selection by eukaryotic wobble base tRNA deaminase ADAT2/3
Source: Nat Commun. 2022 Nov 8;13:6737. doi: 10.1038/s41467-022-34441-z (PMC9643335; doi:10.1038/s41467-022-34441-z)
Supplement: Supplementary file 4 — Source Data [file 41467_2022_34441_MOESM4_ESM.xlsx]

## Sheet: Suplementary figure 4 c and d
Raw EMSA PAGEs and quantification data used for plots.
		Triplicates wt						Triplicates K48A						Triplicates R52E						Triplicates K164E						Triplicates R166E
Prot concentration (nM)		Relative intesity			average	sd		Relative intesity			average	sd		Relative intesity			average	sd		Relative intesity			average	sd		Relative intesity			average	sd
100000		0	1	0	0.333333	0.471405		10	6	16	10.6667	4.10961		7	9	6	7.33333	1.24722		9	2	16	9	5.71548		2	0	5	2.33333	2.0548
50000		0	0	1	0.333333	0.471405		20	5	20	15	7.07107		23	1	20	14.6667	9.74109		9	10	20	13	4.96655		0	1	8	3	3.55903
25000		0	2	1	1	0.816497		27	9	43	26.3333	13.8884		24	7	44	25	15.1217		15	33	30	26	7.87401		9	3	21	11	7.48331
12500		3	1	2	2	0.816497		53	7	63	41	24.3858		18	26	50	31.3333	13.5974		36	49	57	47.3333	8.65384		2	4	32	12.6667	13.6951
6250		7	2	11	6.66667	3.68179		86	42	85	71	20.5102		34	43	91	56	25.02		47	75	78	66.6667	13.9603		30	32	55	39	11.3431
3125		12	14	37	21	11.3431		92	52	88	77.3333	17.9877		57	59	100	72	19.8158		62	100	98	86.6667	17.4611		48	55	58	53.6667	4.18994
1562.5		28	15	58	33.6667	18.0062		94	57	99	83.3333	18.732		62	81	86	76.3333	10.3387		100	81	93	91.3333	7.84573		65	90	63	72.6667	12.2837
781.25		48	46	91	61.6667	20.7579		95	72	90	85.6667	9.87702		65	96	77	79.3333	12.7628		96	78	98	90.6667	8.99383		100	87	64	83.6667	14.8847
390.625		100	65	98	87.6667	16.0485		100	77	96	91	10.0333		83	97	84	88	6.37704		88	76	100	88	9.79796		99	100	85	94.6667	6.84755
195.312		100	100	100	100	0		97	100	100	99	1.41421		100	100	82	94	8.48528		89	91	86	88.6667	2.0548		98	89	100	95.6667	4.78423
	R = RNA only control
	P = Protein only control
	1 to 10 = Protein serial dilution
		Prot concentration (nM)
	1	100000
	2	50000
	3	25000
	4	12500
	5	6250
	6	3125
	7	1562.5
	8	781.25
	9	390.625
	10	195.312

## Sheet: Figure 3c 
Deamination assay Krel and Kobs
		Kobs	SD	Krel = Kobs[ut]/Kobs[wt]	SD
	wt	0.148	0.002	1	---
	R159K	0.3	0.1	2.02703	0.828
	Y205F	0.15	0.04	1.01351	0.267
	R159Y	0.01	0.001	0.0675676	0.007

## Sheet: Suplementary figure 3 j and k
TLC quantification for Deamination assay graph
ADAT2/3 wt
	Name	Volume	Bg. Value	Bg. Type	Percent	Average	Std. Dev.	Sum	Median	Area	Max. Int.	Max. X	Max. Y	Min. Int.	Min. X	Min. Y	CentroidX	CentroidY	Perimeter	Width	Height	SumAboveBG	PixelsAboveBG
	ELPS- 1	393222	0	None	3.99	424.646	280.257	393222	355.06	926	1015.17	554	517	64.94	542	509	555	519	115	29	40	393222	926														pA			pI
	ELPS- 2	354184	0	None	3.59	382.488	260.946	354184	306.47	926	963.27	593	521	41.37	580	527	593	517	115	29	40	354184	926														Name	Volume		Name	Volume		pA+pI	pI/pA+pI	A34 to I34	frxn-bkgrd	% conversion
	ELPS- 3	353081	0	None	3.58	381.297	253.44	353081	318.59	926	937.09	634	513	38.57	628	494	635	513	115	29	40	353081	926													WT #1	ELPS- 1	393222		ELPS- 19	2833.06		396055	0.0071532	0.0929916	0.0492066	4.92066
	ELPS- 4	239835	0	None	2.43	259.001	171.903	239835	214.47	926	661.47	677	515	34.71	663	523	677	514	115	29	40	239835	926														ELPS- 2	354184		ELPS- 20	11485		365669	0.0314084	0.408309	0.364524	36.4524
	ELPS- 5	404925	0	None	4.1	437.284	279.164	404925	361.08	926	1116.6	717	518	55.01	730	526	717	515	115	29	40	404925	926														ELPS- 3	353081		ELPS- 21	20528.8		373610	0.0549471	0.714313	0.670528	67.0528
	ELPS- 6	341976	0	None	3.47	369.305	230.779	341976	310.37	926	874.94	757	516	54.93	744	504	758	513	115	29	40	341976	926														ELPS- 4	239835		ELPS- 22	15913.1		255748	0.062222	0.808885	0.7651	76.51
	ELPS- 7	481308	0	None	4.88	519.771	279.878	481308	467.94	926	1104.7	796	513	99.58	809	526	797	513	115	29	40	481308	926														ELPS- 5	404925		ELPS- 23	27028.7		431953	0.0625732	0.813451	0.769666	76.9666
	ELPS- 8	397019	0	None	4.02	428.747	289.636	397019	348.18	926	1087.13	835	517	39.35	823	525	836	514	115	29	40	397019	926														ELPS- 6	341976		ELPS- 24	22239.2		364215	0.0610606	0.793788	0.750003	75.0003
	ELPS- 9	438961	0	None	4.45	474.04	306.316	438961	387.21	926	1180.7	878	515	59.24	889	528	878	515	115	29	40	438961	926
	ELPS- 10	410722	0	None	4.16	443.545	252.951	410722	393.89	926	1034.95	916	517	73.52	904	523	917	515	115	29	40	410722	926													WT #2	ELPS- 7	481308		ELPS- 25	2798.69		484107	0.00578114	0.0751548	0.0313699	3.13699
	ELPS- 11	361943	0	None	3.67	390.867	260.784	361943	314.46	926	977.1	955	517	49.29	940	523	954	514	115	29	40	361943	926														ELPS- 8	397019		ELPS- 26	13052		410071	0.0318287	0.413773	0.369988	36.9988
	ELPS- 12	390363	0	None	3.96	421.558	264.884	390363	358.7	926	1028.44	991	519	56.95	1003	529	991	515	115	29	40	390363	926														ELPS- 9	438961		ELPS- 27	22375.7		461337	0.0485018	0.630523	0.586738	58.6738
	ELPS- 13	376228	0	None	3.81	406.294	262.94	376228	337.82	926	1005.36	1036	509	52.6	1021	522	1035	514	115	29	40	376228	926														ELPS- 10	410722		ELPS- 28	25099.4		435822	0.057591	0.748683	0.704898	70.4898
	ELPS- 14	452749	0	None	4.59	488.93	282.544	452749	425.33	926	1081.09	1075	515	93.51	1077	493	1075	514	115	29	40	452749	926														ELPS- 11	361943		ELPS- 29	22548.4		384491	0.0586448	0.762383	0.718598	71.8598
	ELPS- 15	330806	0	None	3.35	357.242	220.409	330806	306.81	926	870.66	1118	513	41.37	1126	527	1115	513	115	29	40	330806	926														ELPS- 12	390363		ELPS- 30	24437.2		414800	0.0589132	0.765872	0.722087	72.2087
	ELPS- 16	386698	0	None	3.92	417.6	256.975	386698	353.6	926	1049.28	1156	515	34.94	1169	528	1157	514	115	29	40	386698	926
	ELPS- 17	286379	0	None	2.9	309.265	186.577	286379	265.69	926	723.68	1198	519	44.53	1185	527	1198	517	115	29	40	286379	926
	ELPS- 18	387234	0	None	3.93	418.179	267.237	387234	349.98	926	1002.91	1232	521	50.18	1220	509	1234	518	115	29	40	387234	926													WT#3	ELPS- 13	376228		ELPS- 31	2844.7		379073	0.00750436	0.0975567	0.0537717	5.37717
	ELPS- 19	2833.06	0	None	0.03	3.059	1.736	2833.06	2.58	926	12.41	560	413	0.25	568	424	556	411	115	29	40	2833.06	926														ELPS- 14	452749		ELPS- 32	14196.7		466946	0.0304034	0.395244	0.351459	35.1459
	ELPS- 20	11485	0	None	0.12	12.403	5.216	11485	12.14	926	26.71	590	415	1.76	583	398	594	411	115	29	40	11485	926														ELPS- 15	330806		ELPS- 33	17423.5		348229	0.0500346	0.65045	0.606665	60.6665
	ELPS- 21	20528.8	0	None	0.21	22.169	10.102	20528.8	20.18	926	49.09	634	410	5.59	621	413	635	406	115	29	40	20528.8	926														ELPS- 16	386698		ELPS- 34	24892.5		411590	0.0604787	0.786223	0.742438	74.2438
	ELPS- 22	15913.1	0	None	0.16	17.185	8.512	15913.1	15.54	926	43.89	679	397	2.33	689	405	676	404	115	29	40	15913.1	926														ELPS- 17	286379		ELPS- 35	17811.5		304191	0.0585538	0.761199	0.717414	71.7414
	ELPS- 23	27028.7	0	None	0.27	29.189	11.865	27028.7	26.51	926	64.01	714	405	6.59	730	413	716	405	115	29	40	27028.7	926														ELPS- 18	387234		ELPS- 36	23902.5		411136	0.0581376	0.755789	0.712004	71.2004
	ELPS- 24	22239.2	0	None	0.23	24.016	11.037	22239.2	22.68	926	57.39	758	400	4.01	768	419	757	404	115	29	40	22239.2	926
	ELPS- 25	2798.69	0	None	0.03	3.022	1.804	2798.69	2.58	926	13.13	794	398	0.35	792	417	798	407	115	29	40	2798.69	926
	ELPS- 26	13052	0	None	0.13	14.095	6.422	13052	13.31	926	32.86	834	402	1.57	847	420	836	405	115	29	40	13052	926													neg control	ELPS- 47	815915		ELPS- 48	2757.35		818672	0.00336807	0.043785	0	0
	ELPS- 27	22375.7	0	None	0.23	24.164	10.909	22375.7	21.91	926	56.3	875	401	5.59	890	417	877	406	115	29	40	22375.7	926
	ELPS- 28	25099.4	0	None	0.25	27.105	12.201	25099.4	26.16	926	60.35	920	403	5.23	930	415	916	405	115	29	40	25099.4	926
	ELPS- 29	22548.4	0	None	0.23	24.35	12.652	22548.4	21.95	926	61.11	952	405	2.88	939	419	953	407	115	29	40	22548.4	926
	ELPS- 30	24437.2	0	None	0.25	26.39	11.485	24437.2	24.99	926	56.81	988	411	3.47	1003	420	991	406	115	29	40	24437.2	926
	ELPS- 31	2844.7	0	None	0.03	3.072	1.816	2844.7	2.74	926	16.35	1045	419	0.28	1026	412	1034	406	115	29	40	2844.7	926
	ELPS- 32	14196.7	0	None	0.14	15.331	7.61	14196.7	15.09	926	42.5	1069	400	1.76	1065	424	1072	404	115	29	40	14196.7	926
	ELPS- 33	17423.5	0	None	0.18	18.816	9.221	17423.5	19.07	926	48.82	1112	407	2.38	1107	424	1114	404	115	29	40	17423.5	926
	ELPS- 34	24892.5	0	None	0.25	26.882	11.963	24892.5	25.33	926	59.76	1160	401	4.17	1165	421	1157	403	115	29	40	24892.5	926
	ELPS- 35	17811.5	0	None	0.18	19.235	7.805	17811.5	18.73	926	42.44	1197	409	4.11	1188	423	1198	407	115	29	40	17811.5	926
	ELPS- 36	23902.5	0	None	0.24	25.813	12.564	23902.5	24.13	926	56.01	1230	411	1.92	1248	413	1233	409	115	29	40	23902.5	926
	ELPS- 37	268524	0	None	2.72	289.982	174.869	268524	247.45	926	681.48	213	500	40.57	223	513	210	501	115	29	40	268524	926
	ELPS- 38	291552	0	None	2.96	314.851	178.451	291552	268.85	926	676.45	249	504	56.23	246	481	250	500	115	29	40	291552	926
	ELPS- 39	447378	0	None	4.54	483.13	237.297	447378	443.23	926	929.72	291	503	68.8	292	483	291	503	115	29	40	447378	926
	ELPS- 40	381854	0	None	3.87	412.37	223.619	381854	371.43	926	942.12	331	506	62.7	323	523	331	505	115	29	40	381854	926
	ELPS- 41	468673	0	None	4.75	506.126	292.421	468673	442.42	926	1155.3	371	507	75.52	360	521	371	507	115	29	40	468673	926
	ELPS- 42	14632.1	0	None	0.15	15.801	6.507	14632.1	14.94	926	36.26	219	390	4.95	201	382	215	389	115	29	40	14632.1	926
	ELPS- 43	18611.7	0	None	0.19	20.099	7.762	18611.7	19.37	926	37.79	256	391	4.23	243	405	253	390	115	29	40	18611.7	926
	ELPS- 44	28012	0	None	0.28	30.251	9.943	28012	30.74	926	60.35	292	394	6.34	301	410	291	394	115	29	40	28012	926
	ELPS- 45	24327.9	0	None	0.25	26.272	10.028	24327.9	25.52	926	59.53	328	397	5.87	318	406	330	393	115	29	40	24327.9	926
	ELPS- 46	3267.45	0	None	0.03	3.529	2.125	3267.45	2.97	926	11.67	361	378	0.33	378	407	367	394	115	29	40	3267.45	926
	ELPS- 47	815915	0	None	8.27	881.118	615.077	815915	708.96	926	2321.42	1277	517	114.65	1290	506	1277	517	115	29	40	815915	926
	ELPS- 48	2757.35	0	None	0.03	2.978	2.131	2757.35	2.37	926	16	1272	391	0.39	1273	430	1274	407	115	29	40	2757.35	926
ADAT2/3 R159K
	Name	Volume	Volume + Background	Background	Background Level	Background Type	Median Intensity	Average Intensity	Mode Intensity	Std Dev	Variance	Min Intensity	Max Intensity	Percent	Area > Background	Centre X	Centre Y	Width	Height	Area
	1	819115	819115	0	0	None	54.04	105.07	16.7	107.67	11592.7	6.18	452.42	4.87	7796	147	1180	84	118	7796												pA							pA
	2	847804	847804	0	0	None	52.98	108.75	17.66	116.36	13539.5	6.74	467.32	5.05	7796	245	1179	84	118	7796												Name	Volume	time	pI/pA+pI	frxn I34	frxn-bkgrd		Name	Volume	time	pI/pA+pI	frxn I34	frxn-bkgrd
	3	987150	987150	0	0	None	62.89	126.62	23.47	131.87	17388.6	4.82	523.36	5.87	7796	340	1175	84	118	7796												1	819115	0	0.0372679	0.484482	0.0992764		10	1.21517e+06	0	0.0289741	0.376663	-0.00854268
	4	928755	928755	0	0	None	58.2	119.13	16.98	126.74	16062.4	7.09	522.03	5.53	7796	441	1173	84	118	7796												2	847804	2	0.0498528	0.648086	0.26288		11	1.15528e+06	2	0.0519412	0.675235	0.290029
	5	886477	886477	0	0	None	56.74	113.71	18.86	119.43	14263.9	5.14	487.99	5.28	7796	543	1174	84	118	7796												3	987150	5	0.0773381	1.00539	0.620189		12	975237	5	0.0802712	1.04353	0.658319
	6	507894	507894	0	0	None	38.84	71.17	12.99	68.69	4717.76	4.84	301.26	3.02	7136	644	1170	84	108	7136												4	928755	10	0.0910111	1.18314	0.797938		13	1.16072e+06	10	0.0817229	1.0624	0.677191
	7	849611	849611	0	0	None	51.42	108.98	14.53	115.46	13330.4	5.28	457.56	5.06	7796	749	1173	84	118	7796												5	886477	20	0.0934463	1.2148	0.829596		14	893355	20	0.0877593	1.14087	0.755666
	8	1.19039e+06	1.19039e+06	0	0	None	61.11	138.93	21.32	154.99	24022	4.59	643.48	7.08	8568	848	1172	88	124	8568												6	507894	40	0.111684	1.45189	1.06669		15	984843	40	0.0964503	1.25385	0.868649
	9	1.1293e+06	1.1293e+06	0	0	None	65.56	144.86	26.41	158.68	25178.8	6.39	630.08	6.72	7796	942	1172	84	118	7796												7	849611	60	0.0947315	1.23151	0.846304		16	1.04216e+06	60	0.100341	1.30443	0.919229
	10	1.21517e+06	1.21517e+06	0	0	None	77.08	155.87	27.82	163.57	26753.6	6.59	646.91	7.23	7796	1038	1169	84	118	7796
	11	1.15528e+06	1.15528e+06	0	0	None	66.74	143.55	23.85	155.22	24093.1	7.73	633.24	6.88	8048	1141	1174	84	122	8048												pI							pI
	12	975237	975237	0	0	None	61.18	117.22	20.18	118.96	14151.6	7.41	467.53	5.8	8320	1238	1175	84	126	8320												17	31708.4						26	36259
	13	1.16072e+06	1.16072e+06	0	0	None	62.17	137.4	20.57	150.9	22771.1	5.89	628.15	6.91	8448	1341	1173	88	122	8448												18	44483						27	63294.3
	14	893355	893355	0	0	None	52.56	109.21	19.75	114.12	13024.3	5.82	455.5	5.32	8180	1446	1174	84	124	8180												19	82743.5						28	85115.7
	15	984843	984843	0	0	None	58.35	122.37	21.1	128.54	16521.9	7.02	524.24	5.86	8048	1547	1173	84	122	8048												20	92990.1						29	103300
	16	1.04216e+06	1.04216e+06	0	0	None	66.27	129.49	19.07	134.37	18054.2	6.97	540.05	6.2	8048	1647	1168	84	122	8048												21	91376.8						30	85942.5
	17	31708.4	31708.4	0	0	None	5.32	5.9	5.5	2.77	7.66	1.81	39.77	0.19	5372	138	952	76	90	5372												22	63855.2						31	105128
	18	44483	44483	0	0	None	7.54	8.28	6.44	3.6	12.93	2.1	70.09	0.26	5372	241	952	76	90	5372												23	88907.3						32	116235
	19	82743.5	82743.5	0	0	None	13.1	14.43	13.66	6.5	42.25	2.58	69.2	0.49	5736	339	947	76	96	5736
	20	92990.1	92990.1	0	0	None	13.84	15.56	10.45	7.72	59.61	2.69	68.48	0.55	5976	435	940	76	100	5976												Negative Control
	21	91376.8	91376.8	0	0	None	14.13	15.29	9.96	7.05	49.67	2.85	81.6	0.54	5976	543	940	76	100	5976												8	1.19039e+06		0.0296312	0.385206	0
	22	63855.2	63855.2	0	0	None	11.15	11.89	14.31	5.11	26.12	2.71	67.13	0.38	5372	649	939	76	90	5372												24	36349.7
	23	88907.3	88907.3	0	0	None	13.95	15.22	15.05	7.2	51.8	3.17	75.61	0.53	5840	751	936	76	98	5840												Positive Control
	24	36349.7	36349.7	0	0	None	6.06	6.77	6.01	3.61	13.06	2.28	62.32	0.22	5372	847	940	76	90	5372												9	1.1293e+06		0.0828517	1.07707	0.691867
	25	102017	102017	0	0	None	15.01	17.47	12.48	9.06	82.01	3.38	71.55	0.61	5840	946	936	76	98	5840												25	102017
	26	36259	36259	0	0	None	6.01	6.75	5.71	3.63	13.17	2.28	70.01	0.22	5372	1036	941	76	90	5372												A34/Atotal
	27	63294.3	63294.3	0	0	None	10.05	10.84	8.47	4.7	22.14	2.77	55.72	0.38	5840	1137	945	76	98	5840													0.0769231
	28	85115.7	85115.7	0	0	None	11.97	12.96	9.87	5.64	31.86	2.76	46.55	0.51	6568	1232	943	76	110	6568
	29	103300	103300	0	0	None	15.66	17.29	11.57	8.12	65.9	3.22	107.83	0.61	5976	1336	948	76	100	5976
	30	85942.5	85942.5	0	0	None	13.66	14.72	15.66	6.63	43.9	2.46	64.55	0.51	5840	1445	939	76	98	5840
	31	105128	105128	0	0	None	14.24	15.73	8.55	7.47	55.83	2.71	72.37	0.63	6684	1541	946	76	112	6684
	32	116235	116235	0	0	None	13.98	15.74	12.44	8.26	68.15	2.61	60.05	0.69	7384	1644	929	84	112	7384
	Name	Volume	Bg. Value	Bg. Type	Percent	Average	Std. Dev.	Sum	Median	Area	Max. Int.	Max. X	Max. Y	Min. Int.	Min. X	Min. Y	CentroidX	CentroidY	Perimeter	Width	Height	SumAboveBG	PixelsAboveBG
	ELPS- 1	415002	0	None	13.01	297.706	283.869	415002	173.53	1394	1066.54	1030	1103	21.19	1041	1123	1030	1102	142	35	50	415002	1394								pA			pI										A34/Atotal
	ELPS- 2	432068	0	None	13.54	309.948	285.559	432068	192.06	1394	1047.4	1068	1101	16.2	1079	1124	1069	1101	142	35	50	432068	1394							Time	Name	Volume		Name	Volume		pA+pI	pI/pA+pI	A34 to I34	frxn-bkgrd	% conversion	Time		0.0769231
	ELPS- 3	315122	0	None	9.88	226.056	207.371	315122	138.4	1394	763.95	1111	1101	13.03	1122	1121	1109	1102	142	35	50	315122	1394							0	ELPS- 1	415002		ELPS- 9	3437.47		418440	0.00821497	0.106795	0.0131806	1.31806	0
	ELPS- 4	394504	0	None	12.37	283.001	268.362	394504	166.86	1394	975.59	1150	1103	16	1161	1122	1148	1102	142	35	50	394504	1394							5	ELPS- 2	432068		ELPS- 10	25473.5		457542	0.0556748	0.723773	0.630159	63.0159	5
	ELPS- 5	197026	0	None	6.18	141.338	124.229	197026	92.11	1394	493.97	1189	1101	11.77	1205	1113	1189	1102	142	35	50	197026	1394							10	ELPS- 3	315122		ELPS- 11	21849.4		336972	0.0648405	0.842926	0.749312	74.9312	10
	ELPS- 6	371190	0	None	11.63	266.277	253.976	371190	157.88	1394	958.19	1228	1100	15.58	1218	1122	1228	1101	142	35	50	371190	1394							20	ELPS- 4	394504		ELPS- 12	26823.4		421327	0.0636641	0.827633	0.734019	73.4019	20
	ELPS- 7	440075	0	None	13.79	315.692	313.983	440075	176.47	1394	1210.06	1266	1100	8.16	1277	1079	1267	1100	142	35	50	440075	1394							40	ELPS- 5	197026		ELPS- 13	15226		212252	0.0717356	0.932563	0.838948	83.8948	40
	ELPS- 8	472748	0	None	14.82	339.131	335.638	472748	192.99	1394	1247.61	1307	1099	14.06	1323	1119	1308	1101	142	35	50	472748	1394							60	ELPS- 6	371190		ELPS- 14	24877.3		396067	0.0628108	0.81654	0.722926	72.2926	60
	ELPS- 9	3437.47	0	None	0.11	2.466	1.235	3437.47	2.22	1394	8.89	1023	985	0.26	1027	1009	1034	1002	142	35	50	3437.47	1394
	ELPS- 10	25473.5	0	None	0.8	18.274	11.597	25473.5	15.16	1394	54.79	1070	991	1.44	1086	987	1069	993	142	35	50	25473.5	1394
	ELPS- 11	21849.4	0	None	0.68	15.674	10.509	21849.4	13.34	1394	44.02	1110	996	1.02	1110	1023	1107	997	142	35	50	21849.4	1394								Controls
	ELPS- 12	26823.4	0	None	0.84	19.242	13.827	26823.4	14.79	1394	58.79	1144	995	1.25	1141	1023	1146	995	142	35	50	26823.4	1394								pA			pI
	ELPS- 13	15226	0	None	0.48	10.923	7.737	15226	8.41	1394	39.71	1183	993	0.63	1187	1022	1185	994	142	35	50	15226	1394								Name	Volume		Name	Volume
	ELPS- 14	24877.3	0	None	0.78	17.846	12.882	24877.3	14.61	1394	55.01	1225	990	0.85	1241	1007	1223	995	142	35	50	24877.3	1394							pos cont	ELPS- 7	440075		ELPS- 15	31482.8		471557	0.0667634	0.867924	0.77431	77.431
	ELPS- 15	31482.8	0	None	0.99	22.584	16.2	31482.8	17.83	1394	72.53	1262	984	0.92	1246	1004	1260	989	142	35	50	31482.8	1394							neg cont	ELPS- 8	472748		ELPS- 16	3428.99		476177	0.00720108	0.0936141	0
	ELPS- 16	3428.99	0	None	0.11	2.46	1.457	3428.99	2.14	1394	13.7	1305	1018	0.18	1312	1012	1301	996	142	35	50	3428.99	1394
	Name	Volume	Bg. Value	Bg. Type	Percent	Average	Std. Dev.	Sum	Median	Area	Max. Int.	Max. X	Max. Y	Min. Int.	Min. X	Min. Y	CentroidX	CentroidY	Perimeter	Width	Height	SumAboveBG	PixelsAboveBG
	ELPS- 1	667120	0	None	4.01	398.518	421.192	667120	184.77	1674	1488.31	161	520	19.28	172	542	160	518	156	39	54	667120	1674
	ELPS- 2	589780	0	None	3.55	352.318	397.902	589780	152.47	1674	1517.12	201	520	15.69	193	493	200	518	156	39	54	589780	1674									pA			pI
	ELPS- 3	621579	0	None	3.74	371.314	420.997	621579	163.02	1674	1589.76	239	518	13.91	255	538	241	516	156	39	54	621579	1674									Name	Volume		Name	Volume		pA+pI	pI/pA+pI	A34 to I34	frxn-bkgrd	% conversion
	ELPS- 4	507054	0	None	3.05	302.9	366.848	507054	117.88	1674	1427.15	284	513	10.39	297	538	284	516	156	39	54	507054	1674									ELPS- 1	667120		ELPS- 29	6107.89		673228	0.00907255	0.117943	-0.00533645	0
	ELPS- 5	600789	0	None	3.61	358.895	401.221	600789	166.74	1674	1571.73	326	517	14.42	311	536	325	516	156	39	54	600789	1674									ELPS- 2	589780		ELPS- 30	36447.2		626228	0.0582013	0.756617	0.633337	63.3337
	ELPS- 6	651026	0	None	3.92	388.904	432.319	651026	180.34	1674	1710.09	366	519	17.54	380	537	366	516	156	39	54	651026	1674									ELPS- 3	621579		ELPS- 31	42910.6		664490	0.0645768	0.839499	0.716219	71.6219
	ELPS- 7	649401	0	None	3.91	387.934	426.421	649401	179.56	1674	1661.35	403	519	16.2	418	536	404	516	156	39	54	649401	1674									ELPS- 4	507054		ELPS- 32	36443		543497	0.0670528	0.871686	0.748406	74.8406
	ELPS- 8	643138	0	None	3.87	384.193	405.983	643138	191.12	1674	1580.93	445	515	16.47	461	535	445	516	156	39	54	643138	1674									ELPS- 5	600789		ELPS- 33	42162.9		642952	0.065577	0.852502	0.729222	72.9222
	ELPS- 9	733831	0	None	4.41	438.369	462.65	733831	218.59	1674	1781.46	485	515	17.38	499	535	483	516	156	39	54	733831	1674									ELPS- 6	651026		ELPS- 34	46154.8		697181	0.0662021	0.860627	0.737348	73.7348
	ELPS- 10	660235	0	None	3.97	394.405	452.243	660235	167.86	1674	1826.13	524	519	16.7	541	538	525	518	156	39	54	660235	1674
	ELPS- 11	694451	0	None	4.18	414.845	447	694451	197.71	1674	1643.7	564	515	13.31	576	541	563	518	156	39	54	694451	1674
	ELPS- 12	617886	0	None	3.72	369.107	404.917	617886	170.87	1674	1497.26	602	522	10.42	614	544	601	520	156	39	54	617886	1674									ELPS- 9	733831		ELPS- 37	6045.23		739876	0.0081706	0.106218	-0.0170618	0
	ELPS- 13	888987	0	None	5.35	531.056	549.097	888987	273.77	1674	1957.5	643	521	29.1	654	542	641	521	156	39	54	888987	1674									ELPS- 10	660235		ELPS- 38	39364.8		699599	0.0562676	0.731479	0.6082	60.82
	ELPS- 14	566168	0	None	3.41	338.212	394.068	566168	145.41	1674	1479.76	684	525	13.52	703	513	683	521	156	39	54	566168	1674									ELPS- 11	694451		ELPS- 39	46020.7		740472	0.0621505	0.807957	0.684677	68.4677
	ELPS- 29	6107.89	0	None	0.04	5.212	2.258	6107.89	4.76	1172	15.5	161	396	1.07	154	410	163	414	129	35	42	6107.89	1172									ELPS- 12	617886		ELPS- 40	41938.3		659824	0.0635599	0.826278	0.702999	70.2999
	ELPS- 30	36447.2	0	None	0.22	31.098	18.507	36447.2	27.92	1172	75.61	205	412	2.97	212	431	202	412	129	35	42	36447.2	1172									ELPS- 13	888987		ELPS- 41	54780.8		943768	0.0580448	0.754582	0.631303	63.1303
	ELPS- 31	42910.6	0	None	0.26	36.613	23.003	42910.6	31.87	1172	97.66	241	404	4.13	255	421	241	406	129	35	42	42910.6	1172									ELPS- 14	566168		ELPS- 42	36360.4		602528	0.0603464	0.784503	0.661223	66.1223
	ELPS- 32	36443	0	None	0.22	31.095	18.54	36443	26.71	1172	87.63	286	406	4.49	267	409	284	405	129	35	42	36443	1172
	ELPS- 33	42162.9	0	None	0.25	35.975	18.631	42162.9	31.87	1172	87.36	325	408	6.3	341	397	325	405	129	35	42	42162.9	1172
	ELPS- 34	46154.8	0	None	0.28	39.381	19.96	46154.8	35.51	1172	93.42	367	410	6.03	350	415	366	407	129	35	42	46154.8	1172									ELPS- 7	649401	pos cont	ELPS- 35	45340		694741	0.0652618	0.848403	0.725124	72.5124
	ELPS- 35	45340	0	None	0.27	38.686	23.114	45340	36.56	1172	103.27	403	412	2.82	421	419	403	410	129	35	42	45340	1172									ELPS- 8	643138	neg cont	ELPS- 36	6157.3		649296	0.00948305	0.12328	0	0
	ELPS- 36	6157.3	0	None	0.04	5.254	2.318	6157.3	4.74	1172	15.24	445	389	0.82	459	421	446	406	129	35	42	6157.3	1172
	ELPS- 37	6045.23	0	None	0.04	5.158	2.088	6045.23	4.78	1172	15.54	483	428	1.22	495	419	485	409	129	35	42	6045.23	1172
	ELPS- 38	39364.8	0	None	0.24	33.588	19.989	39364.8	29.78	1172	100.54	525	414	3.22	540	420	525	414	129	35	42	39364.8	1172
	ELPS- 39	46020.7	0	None	0.28	39.267	21.179	46020.7	36.38	1172	88.72	564	418	5.89	547	428	561	416	129	35	42	46020.7	1172
	ELPS- 40	41938.3	0	None	0.25	35.784	19.504	41938.3	33.53	1172	85.74	596	419	5.84	589	435	600	417	129	35	42	41938.3	1172
	ELPS- 41	54780.8	0	None	0.33	46.741	26.229	54780.8	43.7	1172	114.44	641	420	5.43	652	437	638	421	129	35	42	54780.8	1172
	ELPS- 42	36360.4	0	None	0.22	31.024	21.183	36360.4	25.43	1172	92.3	678	415	3.12	691	432	677	416	129	35	42	36360.4	1172
ADAT2/3 Y205F
	Name	Volume	Bg. Value	Bg. Type	Percent	Average	Std. Dev.	Sum	Median	Area	Max. Int.	Max. X	Max. Y	Min. Int.	Min. X	Min. Y	CentroidX	CentroidY	Perimeter	Width	Height	SumAboveBG	PixelsAboveBG							Name	Volume				time				frxn
	ELPS- 1	1.82505e+06	0	None	14.74	397.441	329.129	1.82505e+06	268.37	4592	1227.24	276	1124	25.38	312	1141	277	1127	255	69	84	1.82505e+06	4592							ELPS- 1	1.82505e+06		ELPS- 9	4226.15	0	1.82928e+06	0.00231029	0.0300337	0.005834
	ELPS- 2	1.45398e+06	0	None	11.74	316.634	267.742	1.45398e+06	212.36	4592	1065.91	358	1121	25.82	386	1153	359	1125	255	69	84	1.45398e+06	4592							ELPS- 2	1.45398e+06		ELPS- 10	37414.8	5	1.4914e+06	0.0250871	0.326132	0.301932
	ELPS- 3	1.19739e+06	0	None	9.67	260.756	199.186	1.19739e+06	190.85	4592	774.12	438	1121	24.94	468	1150	439	1125	255	69	84	1.19739e+06	4592							ELPS- 3	1.19739e+06		ELPS- 11	49222.5	10	1.24661e+06	0.039485	0.513305	0.489106
	ELPS- 4	599867	0	None	4.84	176.639	126.626	599867	133.56	3396	478.65	520	1126	17.1	553	1146	527	1124	218	63	68	599867	3396							ELPS- 4	599867		ELPS- 12	33743.1	20	633610	0.0532552	0.692318	0.668118
	ELPS- 5	1.22849e+06	0	None	9.92	267.529	221.247	1.22849e+06	184.9	4592	853.1	603	1121	18.15	631	1151	601	1124	255	69	84	1.22849e+06	4592							ELPS- 5	1.22849e+06		ELPS- 13	70207.7	40	1.2987e+06	0.0540599	0.702779	0.678579
	ELPS- 6	795333	0	None	6.42	219.948	149.952	795333	174.17	3616	572.36	684	1124	24.04	710	1151	683	1126	223	65	70	795333	3616							ELPS- 6	795333		ELPS- 14	46811	60	842144	0.0555855	0.722611	0.698411
	ELPS- 7	2.77519e+06	0	None	22.41	604.352	491.219	2.77519e+06	419.58	4592	1840.6	761	1125	58.86	791	1150	759	1127	255	69	84	2.77519e+06	4592							ELPS- 7	2.77519e+06		ELPS- 15	160986		2.93617e+06	0.0548286	0.712771	0.688572	pos contr
	ELPS- 8	2.10346e+06	0	None	16.98	458.071	385.722	2.10346e+06	308.67	4592	1416.23	834	1131	25.38	873	1145	837	1130	255	69	84	2.10346e+06	4592							ELPS- 8	2.10346e+06		ELPS- 16	3922.93		2.10738e+06	0.00186152	0.0241997	0	neg contr
	ELPS- 9	4226.15	0	None	0.03	0.92	0.837	4226.15	0.68	4592	9.48	281	883	0	299	927	282	913	255	69	84	4226.15	4592
	ELPS- 10	37414.8	0	None	0.3	8.148	5.752	37414.8	6.61	4592	28.53	355	902	0.12	352	947	361	907	255	69	84	37414.8	4592
	ELPS- 11	49222.5	0	None	0.4	10.719	6.984	49222.5	9.07	4592	37.5	433	918	0.03	465	939	439	907	255	69	84	49222.5	4592
	ELPS- 12	33743.1	0	None	0.27	7.348	5.631	33743.1	5.36	4592	27.46	529	897	0.01	523	945	525	906	255	69	84	33743.1	4592
	ELPS- 13	70207.7	0	None	0.57	15.289	10.16	70207.7	13.34	4592	47.61	589	912	0.32	589	951	598	909	255	69	84	70207.7	4592
	ELPS- 14	46811	0	None	0.38	10.194	7.1	46811	8.19	4592	36.61	680	904	0.21	658	876	678	908	255	69	84	46811	4592
	ELPS- 15	160986	0	None	1.3	35.058	24.385	160986	27.71	4592	106.83	745	905	2.21	779	941	750	914	255	69	84	160986	4592
	ELPS- 16	3922.93	0	None	0.03	0.854	0.848	3922.93	0.59	4592	11.15	802	924	0	846	931	817	914	255	69	84	3922.93	4592
	Name	Volume	Volume + Background	Background	Background Level	Background Type	Median Intensity	Average Intensity	Mode Intensity	Std Dev	Variance	Min Intensity	Max Intensity	Percent	Area > Background	Centre X	Centre Y	Width	Height	Area
	1	539888	539888	0	0	None	34.09	60.2	10.3	58.47	3418.55	3.76	236.64	6.13	8968	196	1386	92	124	8968										pA									Negative Control
	3	477190	477190	0	0	None	30.9	53.21	12.99	50.68	2568.49	3.22	222.75	5.42	8968	293	1391	92	124	8968										Name	Volume	time	pI/pA+pI	frxn I34	frxn-bkgrd			pA	9	555228		0.105092	1.3662	0
	4	505109	505109	0	0	None	33.92	56.32	12.07	52.32	2737.87	3.56	233.09	5.74	8968	398	1383	92	124	8968										10	671835	0	0.0869236	1.13001	0			pI	23	65202.3
	5	593571	593571	0	0	None	38.57	66.19	12.41	62.45	3900.43	3.26	277.46	6.74	8968	499	1388	92	124	8968										11	534068	2	0.116257	1.51134	0
	6	628576	628576	0	0	None	34.51	70.09	12.1	73.59	5414.83	3.63	304.79	7.14	8968	601	1387	92	124	8968										12	539037	5	0.128077	1.665	0.298804
	7	630819	630819	0	0	None	31.41	63.77	11.74	66.75	4454.94	3.6	291.29	7.17	9892	698	1385	94	134	9892										13	507440	10	0.13835	1.79856	0.432359
	8	640733	640733	0	0	None	40.17	71.45	19.32	68.41	4680.53	3.95	288.5	7.28	8968	804	1382	92	124	8968										14	487993	20	0.153787	1.99923	0.633034				A34/Atotal
	9	555228	555228	0	0	None	37.67	66.22	12.82	64.09	4107.37	4.57	275.21	6.31	8384	909	1394	86	124	8384										15	388981	40	0.182238	2.36909	1.00289					0.0769231
	10	671835	671835	0	0	None	37.79	71.41	11.15	73.31	5374.79	4.61	307.99	7.63	9408	999	1388	92	130	9408
	11	534068	534068	0	0	None	33.92	59.55	10.08	57.32	3285.32	3.61	250.65	6.07	8968	1097	1384	92	124	8968
	12	539037	539037	0	0	None	37.97	60.11	9.75	54.13	2930.45	4.01	236.05	6.12	8968	1199	1386	92	124	8968										pI
	13	507440	507440	0	0	None	38.21	56.58	10.83	48.87	2388.66	3.73	206.49	5.76	8968	1292	1392	92	124	8968										24	63957.8
	14	487993	487993	0	0	None	29.16	54.41	9.24	53.07	2816.35	3.78	227.24	5.54	8968	1398	1382	92	124	8968										25	70257.2
	15	388981	388981	0	0	None	25.28	43.37	9.27	41.27	1703.19	3.31	177.11	4.42	8968	1503	1385	92	124	8968										26	79179.3
	16	49161.4	49161.4	0	0	None	4.88	5.48	4.61	2.53	6.42	1.74	40.14	0.56	8968	182	1163	92	124	8968										27	81476.9
	17	59658.2	59658.2	0	0	None	6	6.65	6.44	3.06	9.39	1.72	48.35	0.68	8968	287	1163	92	124	8968										28	88685.6
	18	71370.7	71370.7	0	0	None	7.22	7.96	6.66	3.56	12.71	2.28	49.43	0.81	8968	390	1157	92	124	8968										29	86684
	19	80839.1	80839.1	0	0	None	8.19	9.01	7.56	3.95	15.64	2.07	67.05	0.92	8968	500	1156	92	124	8968
	20	96979.7	96979.7	0	0	None	9.57	10.81	8.98	5.28	27.9	2.41	51.76	1.1	8968	599	1155	92	124	8968
	21	104625	104625	0	0	None	10.61	11.67	8.47	5.57	31.02	2.04	69.77	1.19	8968	697	1156	92	124	8968
	22	104493	104493	0	0	None	9.66	10.94	7.17	5.28	27.91	2.4	59.53	1.19	9548	805	1157	92	132	9548
	23	65202.3	65202.3	0	0	None	6.39	7.27	4.74	3.71	13.78	2.17	58.05	0.74	8968	905	1159	92	124	8968
	24	63957.8	63957.8	0	0	None	6.39	7.13	6.06	3.54	12.53	2	55.36	0.73	8968	1000	1164	92	124	8968
	25	70257.2	70257.2	0	0	None	7.04	7.83	6.97	3.88	15.06	2.27	116.31	0.8	8968	1095	1161	92	124	8968
	26	79179.3	79179.3	0	0	None	8	8.83	7.15	3.99	15.92	2.27	52.39	0.9	8968	1195	1167	92	124	8968
	27	81476.9	81476.9	0	0	None	8.33	9.09	7.22	4.07	16.58	2.07	74.35	0.93	8968	1290	1173	92	124	8968
	28	88685.6	88685.6	0	0	None	8.86	9.89	7.89	4.52	20.44	1.83	51.55	1.01	8968	1399	1161	92	124	8968
	29	86684	86684	0	0	None	8.74	9.67	7.2	4.46	19.89	2.25	72.62	0.98	8968	1505	1163	92	124	8968
	Name	Volume	Volume + Background	Background	Background Level	Background Type	Median Intensity	Average Intensity	Mode Intensity	Std Dev	Variance	Min Intensity	Max Intensity	Percent	Area > Background	Centre X	Centre Y	Width	Height	Area
	1	3.62316e+06	3.62316e+06	0	0	None	313.95	531.57	95.29	498.4	248398	42.81	1880.56	6.48	6816	159	996	76	114	6816														pA
	2	3.0703e+06	3.0703e+06	0	0	None	261.62	450.45	91.1	421.18	177394	40.69	1628.87	5.49	6816	259	998	76	114	6816														Name	Volume	time	pI/pA+pI	frxn I34	frxn-bkgrd			Negative Control
	3	3.62253e+06	3.62253e+06	0	0	None	308.33	531.47	86.73	498.2	248205	43.57	1950.67	6.48	6816	366	994	76	114	6816														1	3.62316e+06	0	0.0368847	0.4795	-0.0347339		pA	8	3.68566e+06		0.0395565	0.514234	0
	4	3.71576e+06	3.71576e+06	0	0	None	326.47	545.15	121.04	503.28	253289	40.45	1939.6	6.64	6816	463	998	76	114	6816														2	3.0703e+06	2	0.0552089	0.717715	0.203481		pI	24	151796
	5	3.14769e+06	3.14769e+06	0	0	None	275.61	461.81	79.78	424.82	180470	44.09	1655.07	5.63	6816	560	1006	76	114	6816														3	3.62253e+06	5	0.0694814	0.903259	0.389024			Positive Control
	6	2.44071e+06	2.44071e+06	0	0	None	217.67	358.09	64.7	321.21	103178	28.28	1258.54	4.36	6816	660	1004	76	114	6816														4	3.71576e+06	10	0.0867637	1.12793	0.613693		pA	9	3.8549e+06		0.0948635	1.23323	0.718991
	7	2.25245e+06	2.25245e+06	0	0	None	194.6	330.46	80.73	305.77	93495.2	30.31	1236.05	4.03	6816	762	1000	76	114	6816														5	3.14769e+06	20	0.0961647	1.25014	0.735907		pI	25	404015
	8	3.68566e+06	3.68566e+06	0	0	None	291.37	540.74	90.64	538.49	289968	38.27	2071.4	6.59	6816	858	1007	76	114	6816														6	2.44071e+06	40	0.107353	1.39559	0.881357			A34/Atotal
	9	3.8549e+06	3.8549e+06	0	0	None	317.47	565.57	90.82	544.22	296177	43	2066.14	6.89	6816	962	1015	76	114	6816														7	2.25245e+06	60	0.113336	1.47337	0.95914				0.0769231
	10	4.41996e+06	4.41996e+06	0	0	None	336.22	601.19	90.73	578.42	334571	48.42	2170.51	7.9	7352	1065	1004	82	114	7352
	11	1.75771e+06	1.75771e+06	0	0	None	147.22	257.88	67.69	241.95	58539.9	27.77	965.67	3.14	6816	1167	1012	76	114	6816														pI
	12	4.05838e+06	4.05838e+06	0	0	None	340.39	566.81	82.29	526	276678	39.59	1984.06	7.26	7160	1267	1017	76	120	7160														17	138757
	13	2.24772e+06	2.24772e+06	0	0	None	187.6	329.77	77.21	312.64	97742	31.71	1208.38	4.02	6816	1368	1014	76	114	6816														18	179413
	14	3.47357e+06	3.47357e+06	0	0	None	309.35	509.62	72.62	471.17	222005	40.88	1802.7	6.21	6816	1465	1012	76	114	6816														19	270492
	15	3.14872e+06	3.14872e+06	0	0	None	278.67	461.96	68.4	422.85	178804	34.03	1619.14	5.63	6816	1569	1016	76	114	6816														20	353023
	16	3.1475e+06	3.1475e+06	0	0	None	253.26	461.78	72.53	455.58	207552	27.92	1751.44	5.63	6816	1665	1019	76	114	6816														21	334902
	17	138757	138757	0	0	None	19.24	20.36	17.66	5.87	34.47	7.09	75.86	0.25	6816	155	731	76	114	6816														22	293530
	18	179413	179413	0	0	None	25.04	26.32	28.12	7.77	60.4	9.78	82.91	0.32	6816	264	730	76	114	6816														23	287916
	19	270492	270492	0	0	None	36.03	39.68	32.92	15.34	235.45	10.77	116.31	0.48	6816	366	737	76	114	6816
	20	353023	353023	0	0	None	44.99	51.79	37.2	23.65	559.3	13.13	154.39	0.63	6816	465	744	76	114	6816
	21	334902	334902	0	0	None	42.44	49.13	35.69	22.93	525.77	13.34	143.44	0.6	6816	563	751	76	114	6816
	22	293530	293530	0	0	None	39.32	43.06	28.02	17.14	293.62	12.27	122	0.52	6816	659	754	76	114	6816
	23	287916	287916	0	0	None	38.69	42.24	25.77	17.48	305.71	12.61	117.77	0.51	6816	758	747	76	114	6816
	24	151796	151796	0	0	None	20.97	22.27	17.58	6.64	44.05	9.27	99.77	0.27	6816	864	753	76	114	6816
	25	404015	404015	0	0	None	50.79	59.27	35.8	28.77	827.48	14.79	163.26	0.72	6816	962	761	76	114	6816
	26	153558	153558	0	0	None	21.24	22.53	21.77	6.45	41.57	8.49	76.36	0.27	6816	1066	763	76	114	6816
	27	173031	173031	0	0	None	23.89	25.39	20.4	7.78	60.59	8.81	85.12	0.31	6816	1168	763	76	114	6816
	28	291893	291893	0	0	None	37.85	42.82	24.61	18.55	344.18	11.15	138.06	0.52	6816	1270	762	76	114	6816
	29	244039	244039	0	0	None	32.81	35.8	28.07	15.01	225.22	8.61	106.63	0.44	6816	1365	749	76	114	6816
	30	335133	335133	0	0	None	43.77	49.17	33.7	22.55	508.6	10.67	142.63	0.6	6816	1469	749	76	114	6816
	31	320748	320748	0	0	None	41.13	47.06	23.01	22.78	518.97	10.83	128.37	0.57	6816	1571	757	76	114	6816
	32	330098	330098	0	0	None	40.39	48.43	25.72	25.03	626.65	11.31	174.04	0.59	6816	1671	766	76	114	6816
	Name	Volume	Bg. Value	Bg. Type	Percent	Average	Std. Dev.	Sum	Median	Area	Max. Int.	Max. X	Max. Y	Min. Int.	Min. X	Min. Y	CentroidX	CentroidY	Perimeter	Width	Height	SumAboveBG	PixelsAboveBG										Name	Volume		Name	Volume		pI+pA	pI/pI+pA	frxn		frxn	time
	ELPS- 1	984119	0	None	8.1	175.736	141.723	984119	125.32	5600	538.03	303	951	10.83	335	983	306	950	280	77	92	984119	5600										ELPS- 1	984119		ELPS- 15	2591.11		986710	0.00262601	0.0341381	-0.000951054	0	0
	ELPS- 2	563417	0	None	4.64	137.486	107.076	563417	99.96	4098	422.15	388	954	13.73	407	981	386	953	241	63	82	563417	4098										ELPS- 2	563417		ELPS- 16	15537.1		578954	0.0268365	0.348874	0.313785	0.313785	5
	ELPS- 3	734061	0	None	6.04	179.127	129.84	734061	139.31	4098	515.44	465	953	15.54	482	918	467	954	241	63	82	734061	4098										ELPS- 3	734061		ELPS- 17	31852.6		765913	0.0415877	0.54064	0.505551	0.505551	10
	ELPS- 4	729556	0	None	6	185.922	144.049	729556	138.17	3924	544.09	549	951	14.2	581	942	548	955	233	67	74	729556	3924										ELPS- 4	729556		ELPS- 18	40930.1		770486	0.0531225	0.690592	0.655503	0.655503	20
	ELPS- 5	740986	0	None	6.1	160.595	127.774	740986	115.69	4614	485.65	633	951	11.57	659	924	634	953	255	71	82	740986	4614										ELPS- 5	740986		ELPS- 19	38187		779173	0.0490097	0.637126	0.602037	0.602037	40
	ELPS- 6	816059	0	None	6.72	168.538	136.557	816059	119.24	4842	518.51	719	952	13.77	741	929	713	954	260	71	86	816059	4842										ELPS- 6	816059		ELPS- 20	44030.8		860089	0.0511933	0.665513	0.630424	0.630424	60
	ELPS- 7	1.15321e+06	0	None	9.49	209.827	184.382	1.15321e+06	134.9	5496	694.13	797	953	11.38	827	984	793	958	276	79	88	1.15321e+06	5496
	ELPS- 8	1.12611e+06	0	None	9.27	211.596	183.45	1.12611e+06	138.74	5322	675.95	866	957	14.13	899	985	870	956	274	73	92	1.12611e+06	5322																			frxn	time
	ELPS- 9	987848	0	None	8.13	185.616	160.478	987848	124.03	5322	614.91	943	950	12.75	975	987	947	954	274	73	92	987848	5322										ELPS- 9	987848		ELPS- 23	2695.96		990544	0.0027217	0.0353821	0.00029287	0
	ELPS- 10	731012	0	None	6.02	150.973	130.597	731012	97.76	4842	501.29	1028	954	9.15	1019	913	1030	954	260	71	86	731012	4842										ELPS- 10	731012		ELPS- 24	20550.8		751563	0.0273441	0.355474	0.320385	5
	ELPS- 11	750769	0	None	6.18	155.054	122.375	750769	112.18	4842	460.87	1100	952	12.44	1134	929	1105	953	260	71	86	750769	4842										ELPS- 11	750769		ELPS- 25	30833		781602	0.0394485	0.51283	0.477741	10
	ELPS- 12	813951	0	None	6.7	168.102	136.112	813951	118.19	4842	524.9	1187	957	11.67	1223	971	1187	956	260	71	86	813951	4842										ELPS- 12	813951		ELPS- 26	39814.6		853766	0.0466341	0.606243	0.571154	20
	ELPS- 13	758170	0	None	6.24	156.582	127.259	758170	111.47	4842	499.57	1268	950	8.81	1303	974	1269	954	260	71	86	758170	4842										ELPS- 13	758170		ELPS- 27	39570.1		797740	0.0496027	0.644835	0.609746	40
	ELPS- 14	832604	0	None	6.85	171.955	140.496	832604	122	4842	524.24	1354	952	6.2	1386	947	1350	957	260	71	86	832604	4842										ELPS- 14	832604		ELPS- 28	42374.1		874978	0.0484287	0.629573	0.594484	60
	ELPS- 15	2591.11	0	None	0.02	0.511	0.491	2591.11	0.38	5068	5.25	329	722	0	307	747	308	704	268	71	90	2591.11	5068
	ELPS- 16	15537.1	0	None	0.13	2.711	2.62	15537.1	1.68	5732	15.47	391	696	0	412	728	386	696	284	77	94	15537.1	5732
	ELPS- 17	31852.6	0	None	0.26	5.815	4.76	31852.6	4.23	5478	27.26	458	690	0.01	445	734	465	697	278	77	90	31852.6	5478										ELPS- 7	1.15321e+06		ELPS- 21	76566.7		1.22978e+06	0.0622607	0.809389	0.7743	pos cont
	ELPS- 18	40930.1	0	None	0.34	6.992	6.321	40930.1	4.67	5854	32.42	536	724	0	583	711	545	706	288	77	96	40930.1	5854										ELPS- 8	1.12611e+06		ELPS- 22	3047.79		1.12916e+06	0.00269917	0.0350892	0	neg cont
	ELPS- 19	38187	0	None	0.31	7.535	5.636	38187	5.89	5068	30.15	629	685	0.05	636	734	630	688	268	71	90	38187	5068
	ELPS- 20	44030.8	0	None	0.36	8.688	6.397	44030.8	7.07	5068	32.37	712	682	0.08	710	641	708	687	268	71	90	44030.8	5068
	ELPS- 21	76566.7	0	None	0.63	10.344	9.26	76566.7	6.89	7402	38.87	783	685	0.05	825	698	784	691	325	85	110	76566.7	7402
	ELPS- 22	3047.79	0	None	0.03	0.601	0.631	3047.79	0.43	5068	8.44	872	683	0	881	662	865	696	268	71	90	3047.79	5068
	ELPS- 23	2695.96	0	None	0.02	0.532	0.56	2695.96	0.38	5068	7.07	929	708	0	924	683	943	696	268	71	90	2695.96	5068
	ELPS- 24	20550.8	0	None	0.17	4.055	3.308	20550.8	2.93	5068	16.9	1029	688	0.01	991	681	1024	691	268	71	90	20550.8	5068
	ELPS- 25	30833	0	None	0.25	6.084	4.477	30833	4.82	5068	30.05	1095	688	0.01	1127	671	1097	692	268	71	90	30833	5068
	ELPS- 26	39814.6	0	None	0.33	7.856	5.99	39814.6	6.2	5068	29.31	1169	681	0.07	1212	675	1177	693	268	71	90	39814.6	5068
	ELPS- 27	39570.1	0	None	0.33	7.808	6.037	39570.1	6.06	5068	30.58	1257	693	0.08	1285	722	1257	691	268	71	90	39570.1	5068
	ELPS- 28	42374.1	0	None	0.35	8.361	6.249	42374.1	6.57	5068	28.74	1329	689	0.09	1364	715	1333	693	268	71	90	42374.1	5068
ADAT2/3 R159Y
	Name	Volume	Bg. Value	Bg. Type	Percent	Average	Std. Dev.	Sum	Median	Area	Max. Int.	Max. X	Max. Y	Min. Int.	Min. X	Min. Y	CentroidX	CentroidY	Perimeter	Width	Height	SumAboveBG	PixelsAboveBG											pA			pI										A34/Atotal
	ELPS- 1	618135	0	None	6.08	369.257	380.493	618135	189.12	1674	1482.73	144	498	18.4	157	522	144	499	156	39	54	618135	1674											Name	Volume		Name	Volume		pA+pI	pI/pA+pI	A34 to I34	frxn-bkgrd	% conversion			0.0769231
	ELPS- 2	678808	0	None	6.68	405.501	408.059	678808	216.32	1674	1562.94	184	500	27.56	198	526	185	502	156	39	54	678808	1674											ELPS- 1	618135		ELPS- 11	6041.66		624177	0.0096794	0.125832	-0.016807	0	0
	ELPS- 3	722140	0	None	7.1	431.386	448.301	722140	215.32	1674	1698.93	228	507	25.77	242	522	227	504	156	39	54	722140	1674											ELPS- 2	678808		ELPS- 12	11485.9		690294	0.0166391	0.216308	0.0736686	7.36686	0.0736686
	ELPS- 4	700092	0	None	6.89	418.215	449.986	700092	199.07	1674	1691.38	264	506	21.32	280	524	265	505	156	39	54	700092	1674											ELPS- 3	722140		ELPS- 13	17365.6		739506	0.0234827	0.305275	0.162636	16.2636	0.162636
	ELPS- 5	651867	0	None	6.41	389.407	409.753	651867	190.72	1674	1507.36	305	506	19.03	317	526	304	503	156	39	54	651867	1674											ELPS- 4	700092		ELPS- 14	24752.2		724844	0.0341484	0.443929	0.30129	30.129	0.30129		Time (min)	% A34 to I34
	ELPS- 6	761377	0	None	7.49	454.825	445.759	761377	250.35	1674	1662.53	348	502	29.68	366	515	348	502	156	39	54	761377	1674											ELPS- 5	651867		ELPS- 15	26914.9		678782	0.0396518	0.515473	0.372834	37.2834	0.372834		0	0
	ELPS- 7	701092	0	None	6.9	418.812	399.489	701092	234.72	1674	1436.64	384	502	23.33	400	520	386	499	156	39	54	701092	1674											ELPS- 6	761377		ELPS- 16	34016.2		795393	0.0427665	0.555965	0.413326	41.3326	0.413326		20	7.36686
	ELPS- 8	615147	0	None	6.05	367.471	374.541	615147	195.01	1674	1428.24	426	499	17.62	438	522	426	498	156	39	54	615147	1674											ELPS- 7	701092		ELPS- 17	39727.7		740820	0.0536267	0.697147	0.554508	55.4508	0.554508		40	16.2636
	ELPS- 9	595952	0	None	5.86	356.005	354.65	595952	191.52	1674	1270.9	465	496	21.06	480	478	466	497	156	39	54	595952	1674											ELPS- 8	615147		ELPS- 18	40718.2		655865	0.0620832	0.807082	0.664443	66.4443	0.664443		60	30.129
	ELPS- 10	541684	0	None	5.33	323.586	346.055	541684	157.64	1674	1313.92	504	497	13.48	521	514	505	498	156	39	54	541684	1674																								90	37.2834
	ELPS- 11	6041.66	0	None	0.06	4.977	1.748	6041.66	4.74	1214	14.75	139	394	1.03	139	414	148	402	133	33	46	6041.66	1214																								120	41.3326
	ELPS- 12	11485.9	0	None	0.11	9.461	3.688	11485.9	9.12	1214	24.46	178	395	1.66	198	413	187	401	133	33	46	11485.9	1214											ELPS- 9	595952	neg cont	ELPS- 19	6611.48		602564	0.0109722	0.142639	0	0			240	55.4508
	ELPS- 13	17365.6	0	None	0.17	14.304	7.475	17365.6	13.03	1214	45.25	225	405	1.93	217	422	227	405	133	33	46	17365.6	1214											ELPS- 10	541684	pos cont	ELPS- 20	36575.2		578259	0.0632506	0.822257	0.679618	67.9618			1320	66.4443
	ELPS- 14	24752.2	0	None	0.24	20.389	9.771	24752.2	20.01	1214	46.03	268	409	2.1	247	412	263	401	133	33	46	24752.2	1214
	ELPS- 15	26914.9	0	None	0.26	22.17	11.167	26914.9	21.55	1214	54.51	307	404	3.67	289	422	302	406	133	33	46	26914.9	1214
	ELPS- 16	34016.2	0	None	0.33	28.02	12.951	34016.2	27.46	1214	62.32	344	403	3.22	326	406	343	401	133	33	46	34016.2	1214
	ELPS- 17	39727.7	0	None	0.39	32.725	13.563	39727.7	32.31	1214	67.37	385	400	5.77	370	411	381	393	133	33	46	39727.7	1214
	ELPS- 18	40718.2	0	None	0.4	33.541	14.105	40718.2	33.19	1214	75.61	422	395	5.41	437	382	421	389	133	33	46	40718.2	1214
	ELPS- 19	6611.48	0	None	0.07	5.446	1.914	6611.48	5.12	1214	14.13	470	406	1.71	476	389	460	391	133	33	46	6611.48	1214
	ELPS- 20	36575.2	0	None	0.36	30.128	13.812	36575.2	29.31	1214	65.56	495	392	5.41	485	398	499	387	133	33	46	36575.2	1214
	ELPS- 21	725964	0	None	7.14	390.723	397.756	725964	201.26	1858	1457.2	772	496	16.94	782	522	770	497	166	39	60	725964	1858
	ELPS- 22	728888	0	None	7.17	392.297	426.016	728888	188.86	1858	1481.99	810	497	12.75	824	514	807	494	166	39	60	728888	1858
	ELPS- 23	770005	0	None	7.57	414.427	483.433	770005	176.6	1858	1887.68	851	492	14.53	841	516	852	490	166	39	60	770005	1858
	ELPS- 24	571823	0	None	5.63	307.762	352.649	571823	133	1858	1350.2	891	492	13.66	903	513	891	488	166	39	60	571823	1858
	ELPS- 25	474598	0	None	4.67	255.435	314.298	474598	97.18	1858	1176.39	934	486	5.89	949	505	931	484	166	39	60	474598	1858
	ELPS- 26	6966.8	0	None	0.07	5.655	2.402	6966.8	5.14	1232	21.32	764	381	1.46	778	417	765	400	130	37	42	6966.8	1232
	ELPS- 27	7913.12	0	None	0.08	6.423	2.441	7913.12	6.01	1232	16.86	800	401	1.67	809	405	802	398	130	37	42	7913.12	1232
	ELPS- 28	6802.98	0	None	0.07	5.522	2.256	6802.98	5.06	1232	16.2	845	377	1.47	828	391	846	396	130	37	42	6802.98	1232
	ELPS- 29	36338.9	0	None	0.36	29.496	15.251	36338.9	28.17	1232	63.31	884	391	3.78	901	380	884	384	130	37	42	36338.9	1232
	ELPS- 30	5473.34	0	None	0.05	4.443	1.911	5473.34	4.13	1232	15.39	926	372	0.91	927	394	925	383	130	37	42	5473.34	1232
	Name	Volume	Bg. Value	Bg. Type	Percent	Average	Std. Dev.	Sum	Median	Area	Max. Int.	Max. X	Max. Y	Min. Int.	Min. X	Min. Y	CentroidX	CentroidY	Perimeter	Width	Height	SumAboveBG	PixelsAboveBG											pA			pI
	ELPS- 1	1.34436e+06	0	None	8.46	765.579	781.1	1.34436e+06	400.81	1756	2767.38	105	496	37.14	112	523	105	496	164	37	60	1.34436e+06	1756											Name	Volume		Name	Volume		pA+pI	pI/pA+pI	A34 to I34	frxn-bkgrd	% conversion		time	0.0769231
	ELPS- 2	910869	0	None	5.73	518.718	522.644	910869	265.22	1756	1912.5	143	494	33.42	153	515	140	493	164	37	60	910869	1756											ELPS- 1	1.34436e+06		ELPS- 17	15075.9		1.35943e+06	0.0110898	0.144168	-0.00989877	0	0	0
	ELPS- 3	990132	0	None	6.23	563.856	622.02	990132	262.08	1756	2386.03	179	496	28.53	170	465	179	492	164	37	60	990132	1756										#1	ELPS- 2	910869		ELPS- 18	26980.5		937850	0.0287685	0.37399	0.219924	21.9924	0.219924	20
	ELPS- 4	1.0533e+06	0	None	6.63	599.828	654.352	1.0533e+06	280.2	1756	2523.24	218	493	31.6	231	512	219	488	164	37	60	1.0533e+06	1756											ELPS- 3	990132		ELPS- 19	34483.1		1.02462e+06	0.0336547	0.437511	0.283445	28.3445	0.283445	40
	ELPS- 5	1012017	0	None	6.37	576.319	598.619	1012017	293.6	1756	2241.67	259	489	30.63	272	513	260	488	164	37	60	1012017	1756											ELPS- 4	1.0533e+06		ELPS- 20	40525.1		1.09382e+06	0.0370491	0.481638	0.327572	32.7572	0.327572	60
	ELPS- 6	1.17053e+06	0	None	7.37	666.591	662.4	1.17053e+06	362.92	1756	2429.59	298	490	34.88	311	512	299	488	164	37	60	1.17053e+06	1756											ELPS- 5	1012017		ELPS- 21	50378.7		1.0624e+06	0.0474199	0.616458	0.462392	46.2392	0.462392	90
	ELPS- 7	433524	0	None	2.73	246.882	250.016	433524	127.06	1756	927.37	342	487	12.31	331	460	342	486	164	37	60	433524	1756											ELPS- 6	1.17053e+06		ELPS- 22	64151.6		1.23468e+06	0.0519579	0.675453	0.521386	52.1386	0.521386	120
	ELPS- 8	664285	0	None	4.18	378.294	392.02	664285	191.52	1756	1550.76	378	488	21.06	393	510	378	488	164	37	60	664285	1756											ELPS- 7	433524		ELPS- 23	30395.2		463920	0.0655181	0.851736	0.697669	69.7669	0.697669	240
	ELPS- 9	1.14442e+06	0	None	7.2	651.721	603.5	1.14442e+06	384.18	1756	2136.92	416	493	39.23	433	509	419	489	164	37	60	1.14442e+06	1756
	ELPS- 10	1.02421e+06	0	None	6.45	583.262	575.462	1.02421e+06	313.78	1756	2065.7	456	492	44.92	467	465	457	491	164	37	60	1.02421e+06	1756											Name	Volume		Name	Volume
	ELPS- 11	949512	0	None	5.98	540.725	559.833	949512	273.45	1756	2070.09	498	496	27.31	508	467	497	494	164	37	60	949512	1756											ELPS- 10	1.02421e+06		ELPS- 26	13130.9		1.03734e+06	0.0126583	0.164558	0.0104913	1.04913
	ELPS- 12	882689	0	None	5.56	502.671	514.92	882689	250.65	1756	1877.21	536	500	28.79	527	470	536	497	164	37	60	882689	1756										#2	ELPS- 11	949512		ELPS- 27	26103.5		975616	0.026756	0.347828	0.193761	19.3761
	ELPS- 13	1.02847e+06	0	None	6.47	585.687	595.696	1.02847e+06	299.92	1756	2170.06	574	502	33.7	588	519	574	498	164	37	60	1.02847e+06	1756											ELPS- 12	882689		ELPS- 28	25660.8		908350	0.0282499	0.367249	0.213182	21.3182
	ELPS- 14	838169	0	None	5.28	477.317	424.271	838169	305.46	1756	1679.89	620	495	46.95	602	505	619	494	164	37	60	838169	1756											ELPS- 13	1.02847e+06		ELPS- 29	33620.1		1.06209e+06	0.0316548	0.411512	0.257446	25.7446
	ELPS- 15	1063564	0	None	6.69	605.674	585.485	1063564	337.99	1756	2170.51	655	495	34.49	670	516	657	493	164	37	60	1063564	1756											ELPS- 14	838169		ELPS- 30	36751.4		874920	0.0420054	0.54607	0.392004	39.2004
	ELPS- 16	820147	0	None	5.16	467.054	464.731	820147	250.8	1756	1704.51	697	497	34.83	712	517	698	495	164	37	60	820147	1756											ELPS- 15	1063564		ELPS- 31	55053.7		1.11862e+06	0.0492159	0.639806	0.48574	48.574
	ELPS- 17	15075.9	0	None	0.09	12.378	3.236	15075.9	11.9	1218	28.07	113	367	5.57	128	392	117	387	130	35	44	15075.9	1218											ELPS- 16	820147		ELPS- 32	46793		866940	0.0539749	0.701673	0.547607	54.7607
	ELPS- 18	26980.5	0	None	0.17	22.151	7.863	26980.5	21.19	1218	48.62	154	384	6.22	136	385	152	385	130	35	44	26980.5	1218
	ELPS- 19	34483.1	0	None	0.22	28.311	12.231	34483.1	26.56	1218	67.85	186	380	5.99	201	401	190	382	130	35	44	34483.1	1218
	ELPS- 20	40525.1	0	None	0.26	33.272	14.697	40525.1	31.55	1218	76.03	229	373	9.48	241	387	227	379	130	35	44	40525.1	1218											Name	Volume		Name	Volume
	ELPS- 21	50378.7	0	None	0.32	41.362	19.372	50378.7	38.09	1218	86.28	269	380	9.9	254	391	268	375	130	35	44	50378.7	1218										pos cont	ELPS- 8	664285		ELPS- 24	46284.3		710569	0.065137	0.846781	0.692714	69.2714
	ELPS- 22	64151.6	0	None	0.4	52.67	24.36	64151.6	52.32	1218	123.17	307	376	10.11	321	390	306	375	130	35	44	64151.6	1218										neg cont	ELPS- 9	1.14442e+06		ELPS- 25	13725.5		1.15815e+06	0.0118513	0.154067	0	0
	ELPS- 23	30395.2	0	None	0.19	24.955	10.325	30395.2	23.42	1218	56.45	345	380	6.22	336	391	349	374	130	35	44	30395.2	1218
	ELPS- 24	46284.3	0	None	0.29	38	17.731	46284.3	35.69	1218	84.59	382	380	6.92	401	381	385	376	130	35	44	46284.3	1218
	ELPS- 25	13725.5	0	None	0.09	11.269	3.519	13725.5	10.86	1218	32.75	427	364	3.69	435	373	427	381	130	35	44	13725.5	1218
	ELPS- 26	13130.9	0	None	0.08	10.781	3.265	13130.9	10.27	1218	27.26	448	380	3.95	474	397	463	382	130	35	44	13130.9	1218
	ELPS- 27	26103.5	0	None	0.16	21.431	7.703	26103.5	21.06	1218	54.86	500	389	6.44	515	392	499	386	130	35	44	26103.5	1218
	ELPS- 28	25660.8	0	None	0.16	21.068	8.793	25660.8	18.61	1218	50.38	536	404	6.54	550	426	539	408	130	35	44	25660.8	1218
	ELPS- 29	33620.1	0	None	0.21	27.603	12.761	33620.1	25.18	1218	66.11	573	398	6.59	584	420	575	402	130	35	44	33620.1	1218
	ELPS- 30	36751.4	0	None	0.23	30.174	12.104	36751.4	29.31	1218	64.47	616	376	7.49	635	402	620	387	130	35	44	36751.4	1218
	ELPS- 31	55053.7	0	None	0.35	45.2	19.747	55053.7	44.66	1218	96.42	658	391	8.75	673	392	656	384	130	35	44	55053.7	1218
	ELPS- 32	46793	0	None	0.29	38.418	17.721	46793	37.67	1218	86.01	695	391	8.27	711	382	694	387	130	35	44	46793	1218
	Name	Volume	Bg. Value	Bg. Type	Percent	Average	Std. Dev.	Sum	Median	Area	Max. Int.	Max. X	Max. Y	Min. Int.	Min. X	Min. Y	CentroidX	CentroidY	Perimeter	Width	Height	SumAboveBG	PixelsAboveBG							pA			pI										A34/Atotal
	ELPS- 1	523261	0	None	13.54	297.985	313.274	523261	151.88	1756	1205.37	103	1121	10.93	108	1148	103	1119	164	37	60	523261	1756						Time	Name	Volume		Name	Volume		pA+pI	pI/pA+pI	A34 to I34	frxn-bkgrd	% conversion	Time		0.0769231
	ELPS- 2	413815	0	None	10.71	271.176	289.811	413815	133.78	1526	1095.73	136	1113	9.42	149	1136	136	1115	154	33	58	413815	1526						0	ELPS- 1	523261		ELPS- 9	3680.39		526942	0.00698443	0.0907977	0.0058239	0.58239	0
	ELPS- 3	479629	0	None	12.41	284.14	303.254	479629	139.65	1688	1145.48	175	1112	13.91	157	1108	175	1109	154	41	52	479629	1688						5	ELPS- 2	413815		ELPS- 10	5314.49		419129	0.0126798	0.164838	0.0798641	7.98641	5
	ELPS- 4	428100	0	None	11.07	253.614	264.845	428100	126.19	1688	1021.64	216	1112	12.48	232	1127	215	1110	154	41	52	428100	1688						10	ELPS- 3	479629		ELPS- 11	6471.99		486101	0.0133141	0.173083	0.0881095	8.81095	10
	ELPS- 5	507619	0	None	13.13	300.722	340.039	507619	134.9	1688	1342.41	254	1107	13.1	273	1126	255	1109	154	41	52	507619	1688						20	ELPS- 4	428100		ELPS- 12	8008.14		436108	0.0183628	0.238716	0.153742	15.3742	20
	ELPS- 6	398291	0	None	10.3	235.954	259.066	398291	112.59	1688	997.11	292	1111	5.71	312	1127	294	1109	154	41	52	398291	1688						40	ELPS- 5	507619		ELPS- 13	13148.7		520768	0.0252487	0.328234	0.24326	24.326	40
	ELPS- 7	508335	0	None	13.15	301.147	344.166	508335	124.57	1688	1271.59	336	1103	11.12	345	1080	336	1103	154	41	52	508335	1688						60	ELPS- 6	398291		ELPS- 14	13585.9		411876	0.0329855	0.428811	0.343837	34.3837	60
	ELPS- 8	516247	0	None	13.36	305.833	354.52	516247	127.49	1688	1366.2	373	1104	8.66	393	1120	375	1103	154	41	52	516247	1688
	ELPS- 9	3680.39	0	None	0.1	2.809	1.641	3680.39	2.4	1310	18.36	108	987	0.08	98	997	110	1000	138	33	50	3680.39	1310
	ELPS- 10	5314.49	0	None	0.14	3.483	1.857	5314.49	3.14	1526	18.11	148	979	0.41	137	1011	143	1001	154	33	58	5314.49	1526							Controls
	ELPS- 11	6471.99	0	None	0.17	3.834	2.123	6471.99	3.27	1688	15.31	187	1002	0.39	196	1005	180	1000	154	41	52	6471.99	1688							pA			pI
	ELPS- 12	8008.14	0	None	0.21	4.744	2.715	8008.14	4.03	1688	18.07	231	993	0.6	209	1011	220	998	154	41	52	8008.14	1688							Name	Volume		Name	Volume
	ELPS- 13	13148.7	0	None	0.34	7.79	4.981	13148.7	6.18	1688	24.22	253	997	0.68	246	1010	259	996	154	41	52	13148.7	1688						pos cont	ELPS- 7	508335		ELPS- 15	36563.4		544899	0.0671013	0.872316	0.787343	78.7343
	ELPS- 14	13585.9	0	None	0.35	8.049	5.297	13585.9	6.74	1688	27.71	293	994	0.52	319	1009	297	997	154	41	52	13585.9	1688						neg cont	ELPS- 8	516247		ELPS- 16	3396.62		519644	0.00653644	0.0849738	0
	ELPS- 15	36563.4	0	None	0.95	25.822	20.15	36563.4	18.28	1416	86.64	336	986	1.07	355	1000	338	989	142	37	48	36563.4	1416
	ELPS- 16	3396.62	0	None	0.09	2.649	1.362	3396.62	2.31	1282	13.91	365	981	0.12	369	978	378	991	134	35	46	3396.62	1282
ADAT2/3 R159M
	Name	Volume	Bg. Value	Bg. Type	Percent	Average	Std. Dev.	Sum	Median	Area	Max. Int.	Max. X	Max. Y	Min. Int.	Min. X	Min. Y	CentroidX	CentroidY	Perimeter	Width	Height	SumAboveBG	PixelsAboveBG							pA			pI										A34/Atotal
	ELPS- 1	545837	0	None	14.59	318.83	322.781	545837	166.61	1712	1168.46	507	1112	13.34	508	1079	508	1107	160	37	58	545837	1712						Time	Name	Volume		Name	Volume		pA+pI	pI/pA+pI	A34 to I34	frxn-bkgrd	% conversion	Time		0.0769231
	ELPS- 2	475754	0	None	12.71	277.894	295.048	475754	133.78	1712	1133.43	548	1110	11.15	546	1081	547	1108	160	37	58	475754	1712						0	ELPS- 1	545837		ELPS- 9	4966.84		550804	0.00901743	0.117227	0.0109951	1.09951	0
	ELPS- 3	476880	0	None	12.74	278.552	289.324	476880	145.64	1712	1027.51	589	1105	12.89	605	1125	590	1107	160	37	58	476880	1712						5	ELPS- 2	475754		ELPS- 10	4390.97		480145	0.00914508	0.118886	0.0126546	1.26546	5
	ELPS- 4	209109	0	None	5.59	122.143	112.919	209109	73.11	1712	447.1	635	1106	3.89	640	1078	634	1107	160	37	58	209109	1712						10	ELPS- 3	476880		ELPS- 11	4462.25		481343	0.00927042	0.120515	0.014284	1.4284	10
	ELPS- 5	334435	0	None	8.94	195.348	182.929	334435	113.31	1712	681.98	672	1105	7.2	678	1080	671	1108	160	37	58	334435	1712						20	ELPS- 4	209109		ELPS- 12	4439.71		213548	0.0207902	0.270273	0.164041	16.4041	20
	ELPS- 6	492949	0	None	13.17	287.938	291.171	492949	152.95	1712	1081.09	712	1110	10.73	709	1079	714	1107	160	37	58	492949	1712						40	ELPS- 5	334435		ELPS- 13	4441.63		338877	0.0131069	0.17039	0.0641585	6.41585	40
	ELPS- 7	527378	0	None	14.09	308.048	320.474	527378	153.55	1712	1174.74	755	1102	11.67	747	1080	753	1105	160	37	58	527378	1712						60	ELPS- 6	492949		ELPS- 14	5732.01		498681	0.0114943	0.149426	0.0431949	4.31949	60
	ELPS- 8	608681	0	None	16.27	355.538	364.845	608681	188.2	1712	1360.5	791	1106	12.61	799	1084	790	1108	160	37	58	608681	1712
	ELPS- 9	4966.84	0	None	0.13	2.901	1.577	4966.84	2.58	1712	12.17	501	989	0.19	515	998	510	1003	160	37	58	4966.84	1712
	ELPS- 10	4390.97	0	None	0.12	2.565	1.505	4390.97	2.18	1712	13.03	554	983	0.26	556	1017	548	1001	160	37	58	4390.97	1712							Controls
	ELPS- 11	4462.25	0	None	0.12	2.606	1.408	4462.25	2.38	1712	11.87	589	977	0.18	601	1011	590	1003	160	37	58	4462.25	1712							pA			pI
	ELPS- 12	4439.71	0	None	0.12	2.593	1.326	4439.71	2.34	1712	12.89	628	1028	0.29	623	1013	634	1000	160	37	58	4439.71	1712							Name	Volume		Name	Volume
	ELPS- 13	4441.63	0	None	0.12	2.594	1.354	4441.63	2.35	1712	12.85	679	975	0.3	690	1010	673	999	160	37	58	4441.63	1712							ELPS- 7	527378		ELPS- 15	37320.9		564699	0.06609	0.85917	0.752938	75.2938
	ELPS- 14	5732.01	0	None	0.15	3.348	1.859	5732.01	2.92	1712	16.66	714	983	0.32	729	1014	713	1000	160	37	58	5732.01	1712							ELPS- 8	608681		ELPS- 16	5014.91		613696	0.00817165	0.106231	0
	ELPS- 15	37320.9	0	None	1	21.8	18.811	37320.9	14.28	1712	77.04	748	990	1.2	767	1008	750	991	160	37	58	37320.9	1712
	ELPS- 16	5014.91	0	None	0.13	2.929	1.765	5014.91	2.57	1712	14.68	771	986	0.19	800	983	787	993	160	37	58	5014.91	1712
ADAT2/3 Y205E
	Name	Volume	Bg. Value	Bg. Type	Percent	Average	Std. Dev.	Sum	Median	Area	Max. Int.	Max. X	Max. Y	Min. Int.	Min. X	Min. Y	CentroidX	CentroidY	Perimeter	Width	Height	SumAboveBG	PixelsAboveBG
	ELPS- 1	467373	0	None	12.16	272.998	300.771	467373	126.41	1712	1135.05	1032	577	8.92	1020	604	1031	578	160	37	58	467373	1712							pA			pI										A34/Atotal
	ELPS- 2	518456	0	None	13.48	302.837	334.109	518456	142.51	1712	1266.43	1067	579	9.07	1084	599	1068	578	160	37	58	518456	1712						Time	Name	Volume		Name	Volume		pA+pI	pI/pA+pI	A34 to I34	frxn-bkgrd	% conversion	Time		0.0769231
	ELPS- 3	443989	0	None	11.55	259.339	280.455	443989	125.22	1712	1066.86	1112	577	8.41	1101	554	1112	576	160	37	58	443989	1712						0	ELPS- 1	467373		ELPS- 9	5186.28		472560	0.0109749	0.142673	0.0437206	4.37206	0
	ELPS- 4	424231	0	None	11.03	247.798	255.327	424231	130.23	1712	944.2	1147	575	11.18	1160	552	1150	575	160	37	58	424231	1712						5	ELPS- 2	518456		ELPS- 10	5305.46		523762	0.0101295	0.131684	0.0327312	3.27312
	ELPS- 5	407996	0	None	10.61	238.315	267.2	407996	104.35	1712	977.4	1195	576	5.89	1211	597	1195	575	160	37	58	407996	1712						10	ELPS- 3	443989		ELPS- 11	4784.61		448773	0.0106615	0.1386	0.0396471	3.96471
	ELPS- 6	486034	0	None	12.64	283.898	295.161	486034	141.71	1712	1085.54	1232	572	11.51	1248	594	1233	573	160	37	58	486034	1712						20	ELPS- 4	424231		ELPS- 12	4962.25		429193	0.0115618	0.150304	0.0513508	5.13508
	ELPS- 7	411084	0	None	10.69	240.119	240.088	411084	127.49	1712	878.08	1269	574	7.7	1278	547	1271	575	160	37	58	411084	1712						40	ELPS- 5	407996		ELPS- 13	5027.07		413023	0.0121714	0.158228	0.0592756	5.92756
	ELPS- 8	621918	0	None	16.17	363.27	382.245	621918	179.82	1712	1376.57	1309	570	11.12	1326	590	1310	571	160	37	58	621918	1712						60	ELPS- 6	486034		ELPS- 14	5311.05		491345	0.0108092	0.14052	0.0415671	4.15671
	ELPS- 9	5186.28	0	None	0.13	3.029	2.006	5186.28	2.55	1712	14.98	1029	490	0.17	1045	485	1032	475	160	37	58	5186.28	1712
	ELPS- 10	5305.46	0	None	0.14	3.099	1.976	5305.46	2.61	1712	15.31	1058	467	0.15	1055	478	1072	472	160	37	58	5305.46	1712
	ELPS- 11	4784.61	0	None	0.12	2.795	1.877	4784.61	2.25	1712	15.92	1101	496	0.16	1116	488	1111	472	160	37	58	4784.61	1712							Controls
	ELPS- 12	4962.25	0	None	0.13	2.899	1.76	4962.25	2.44	1712	14.02	1140	475	0.11	1165	491	1151	472	160	37	58	4962.25	1712							pA			pI
	ELPS- 13	5027.07	0	None	0.13	2.936	2.08	5027.07	2.38	1712	19.88	1190	482	0.11	1209	475	1193	469	160	37	58	5027.07	1712							Name	Volume		Name	Volume
	ELPS- 14	5311.05	0	None	0.14	3.102	2.058	5311.05	2.55	1712	18.32	1225	483	0.21	1242	488	1232	468	160	37	58	5311.05	1712							ELPS- 7	411084		ELPS- 15	28513.1		439597	0.0648619	0.843205	0.744252	74.4252
	ELPS- 15	28513.1	0	None	0.74	16.655	11.84	28513.1	14.46	1712	54.29	1269	466	0.75	1288	463	1269	466	160	37	58	28513.1	1712							ELPS- 8	621918		ELPS- 16	4770.19		626688	0.00761175	0.0989527	0
	ELPS- 16	4770.19	0	None	0.12	2.786	1.891	4770.19	2.28	1712	17.95	1316	451	0.22	1306	481	1308	466	160	37	58	4770.19	1712
ADAT2/3 Y205R
	Name	Volume	Bg. Value	Bg. Type	Percent	Average	Std. Dev.	Sum	Median	Area	Max. Int.	Max. X	Max. Y	Min. Int.	Min. X	Min. Y	CentroidX	CentroidY	Perimeter	Width	Height	SumAboveBG	PixelsAboveBG
	ELPS- 1	517132	0	None	13.75	302.063	320.203	517132	152.47	1712	1185.01	83	584	7.64	83	552	83	582	160	37	58	517132	1712							pA			pI										A34/Atotal
	ELPS- 2	443049	0	None	11.78	258.79	273.244	443049	128.48	1712	1082.68	118	581	6.49	132	605	119	582	160	37	58	443049	1712						Time	Name	Volume		Name	Volume		pA+pI	pI/pA+pI	A34 to I34	frxn-bkgrd	% conversion	Time		0.0769231
	ELPS- 3	520247	0	None	13.83	303.883	306.305	520247	168.49	1712	1130.18	161	575	11.77	165	550	161	576	160	37	58	520247	1712						0	ELPS- 1	517132		ELPS- 9	4515.7		521647	0.00865662	0.112536	0.0244091	2.44091	0
	ELPS- 4	347407	0	None	9.24	202.925	212.145	347407	101.22	1712	795.75	203	577	6.37	208	549	201	577	160	37	58	347407	1712						5	ELPS- 2	443049		ELPS- 10	4555.76		447605	0.0101781	0.132315	0.0441882	4.41882
	ELPS- 5	472204	0	None	12.56	275.82	270.325	472204	152.71	1712	976.5	244	581	13.1	244	550	246	578	160	37	58	472204	1712						10	ELPS- 3	520247		ELPS- 11	4120.12		524367	0.00785732	0.102145	0.0140182	1.40182
	ELPS- 6	436773	0	None	11.62	255.125	266.014	436773	129.9	1712	997.42	286	573	7.51	303	595	286	575	160	37	58	436773	1712						20	ELPS- 4	347407		ELPS- 12	4371.11		351779	0.0124257	0.161535	0.0734077	7.34077
	ELPS- 7	360734	0	None	9.59	210.709	206.866	360734	116.2	1712	751.73	324	581	10.17	336	555	324	576	160	37	58	360734	1712						40	ELPS- 5	472204		ELPS- 13	5602.41		477807	0.0117253	0.152428	0.0643015	6.43015
	ELPS- 8	605609	0	None	16.1	353.743	359.141	605609	197.31	1712	1367.63	365	571	13.34	362	546	364	573	160	37	58	605609	1712						60	ELPS- 6	436773		ELPS- 14	5238.25		442012	0.0118509	0.154062	0.0659351	6.59351
	ELPS- 9	4515.7	0	None	0.12	2.638	1.53	4515.7	2.33	1712	10.45	81	467	0.24	94	507	84	483	160	37	58	4515.7	1712
	ELPS- 10	4555.76	0	None	0.12	2.661	1.656	4555.76	2.22	1712	11.38	118	449	0.15	109	478	123	474	160	37	58	4555.76	1712
	ELPS- 11	4120.12	0	None	0.11	2.407	1.423	4120.12	2.12	1712	14.79	169	455	0.17	157	491	162	472	160	37	58	4120.12	1712							Controls
	ELPS- 12	4371.11	0	None	0.12	2.553	1.518	4371.11	2.25	1712	16.74	210	464	0.27	204	486	205	469	160	37	58	4371.11	1712							pA			pI
	ELPS- 13	5602.41	0	None	0.15	3.272	1.875	5602.41	2.87	1712	14.79	227	473	0.41	259	459	243	467	160	37	58	5602.41	1712							Name	Volume		Name	Volume
	ELPS- 14	5238.25	0	None	0.14	3.06	1.52	5238.25	2.71	1712	13.77	278	454	0.34	275	485	284	470	160	37	58	5238.25	1712							ELPS- 7	360734		ELPS- 15	24720.1		385454	0.0641325	0.833722	0.745595	74.5595
	ELPS- 15	24720.1	0	None	0.66	14.439	11.087	24720.1	10.89	1712	49.5	319	456	0.55	339	480	322	460	160	37	58	24720.1	1712							ELPS- 8	605609		ELPS- 16	4133.44		609742	0.006779	0.0881269	0
	ELPS- 16	4133.44	0	None	0.11	2.414	1.218	4133.44	2.21	1712	9.75	347	457	0.11	371	456	361	466	160	37	58	4133.44	1712
	Name	Volume	Bg. Value	Bg. Type	Percent	Average	Std. Dev.	Sum	Median	Area	Max. Int.	Max. X	Max. Y	Min. Int.	Min. X	Min. Y	CentroidX	CentroidY	Perimeter	Width	Height	SumAboveBG	PixelsAboveBG
	ELPS- 15	564127	0	None	3.39	336.993	392.996	564127	142.63	1674	1536.35	888	519	15.58	876	542	887	519	156	39	54	564127	1674
	ELPS- 16	620907	0	None	3.74	370.912	413.904	620907	167.48	1674	1564.47	928	521	12	941	543	927	520	156	39	54	620907	1674										pA			pI
	ELPS- 17	565423	0	None	3.4	337.768	378.591	565423	152.12	1674	1483.85	970	518	12.96	986	534	969	518	156	39	54	565423	1674										Name	Volume		Name	Volume		pA+pI	pI/pA+pI	A34 to I34	frxn-bkgrd	% conversion
	ELPS- 18	570810	0	None	3.43	340.986	360.865	570810	169.11	1674	1389.85	1009	518	15.35	1025	539	1010	518	156	39	54	570810	1674										ELPS- 15	564127		ELPS- 43	5774.3		569901	0.0101321	0.131717	0.0359312	3.59312
	ELPS- 19	537057	0	None	3.23	320.823	340.854	537057	152	1674	1289.54	1052	517	13.13	1069	534	1051	518	156	39	54	537057	1674										ELPS- 16	620907		ELPS- 44	5710.21		626617	0.00911275	0.118466	0.0226796	2.26796
	ELPS- 20	166133	0	None	1	141.752	99.657	166133	112.28	1172	403.91	1094	521	17.3	1106	532	1093	519	129	35	42	166133	1172										ELPS- 17	565423		ELPS- 45	5743.19		571166	0.0100552	0.130718	0.0349314	3.49314
	ELPS- 21	660091	0	None	3.97	394.319	418.544	660091	201.81	1674	1546.2	1131	523	20.75	1146	500	1131	520	156	39	54	660091	1674										ELPS- 18	570810		ELPS- 46	6549.66		577359	0.0113442	0.147474	0.0516879	5.16879
	ELPS- 22	651102	0	None	3.92	388.95	397.54	651102	199.35	1674	1499.13	1172	519	22.41	1189	536	1172	518	156	39	54	651102	1674										ELPS- 19	537057		ELPS- 47	6965.47		544023	0.0128036	0.166447	0.070661	7.0661
	ELPS- 23	533863	0	None	3.21	318.915	346.497	533863	152.95	1674	1294.4	1210	517	8.13	1225	541	1209	519	156	39	54	533863	1674										ELPS- 20	166133	161300	ELPS- 48	5465.13	632.09	171598	0.0318484	0.41403	0.318244	31.8244
	ELPS- 24	58326.8	0	None	0.35	43.141	33.463	58326.8	30.47	1352	132	1256	517	4.95	1246	496	1253	517	138	37	46	58326.8	1352
	ELPS- 25	272488	0	None	1.64	162.777	162.637	272488	95.2	1674	625.97	1294	523	6.81	1305	498	1292	522	156	39	54	272488	1674
	ELPS- 26	574815	0	None	3.46	343.378	357.578	574815	168.86	1674	1352.68	1333	525	14.86	1350	541	1334	522	156	39	54	574815	1674										ELPS- 23	533863		ELPS- 51	4839.91		538703	0.00898438	0.116797	0.0210107	2.10107
	ELPS- 27	568323	0	None	3.42	339.5	337.69	568323	179.56	1674	1244.2	1374	525	10.7	1385	545	1373	521	156	39	54	568323	1674										ELPS- 24	58326.8	53493.7	ELPS- 52	3899.12	0	62225.9	0.0626607	0.81459	0.718803	71.8803
	ELPS- 28	583730	0	None	3.51	348.703	312.77	583730	223.04	1674	1132.45	1414	525	14.46	1433	537	1414	523	156	39	54	583730	1674										ELPS- 25	272488		ELPS- 53	4626.12		277114	0.0166939	0.217021	0.121235	12.1235
	ELPS- 43	5774.3	0	None	0.03	4.927	2.035	5774.3	4.47	1172	13.84	886	396	0.98	895	407	891	415	129	35	42	5774.3	1172										ELPS- 26	574815		ELPS- 54	5838.76		580654	0.0100555	0.130721	0.0349352	3.49352
	ELPS- 44	5710.21	0	None	0.03	4.872	2.136	5710.21	4.37	1172	16.23	926	397	1.09	938	426	930	415	129	35	42	5710.21	1172										ELPS- 27	568323		ELPS- 55	6850.79		575174	0.0119108	0.154841	0.0590544	5.90544
	ELPS- 45	5743.19	0	None	0.03	4.9	2.26	5743.19	4.41	1172	19.03	972	431	0.89	965	424	970	415	129	35	42	5743.19	1172										ELPS- 28	583730		ELPS- 56	7421.06		591151	0.0125536	0.163197	0.0674104	6.74104
	ELPS- 46	6549.66	0	None	0.04	5.588	2.313	6549.66	5.12	1172	15.35	1008	403	1.4	1004	427	1013	415	129	35	42	6549.66	1172
	ELPS- 47	6965.47	0	None	0.04	5.943	2.569	6965.47	5.45	1172	19.66	1062	409	0.87	1070	409	1055	413	129	35	42	6965.47	1172
	ELPS- 48	5465.13	0	None	0.03	4.663	1.773	5465.13	4.29	1172	11.7	1109	408	0.92	1099	420	1096	415	129	35	42	5465.13	1172										ELPS- 21	660091	pos cont	ELPS- 49	42060.9		702151	0.059903	0.778738	0.682952	68.2952
	ELPS- 49	42060.9	0	None	0.25	35.888	19.949	42060.9	33.58	1172	87	1136	412	2.6	1150	420	1132	413	129	35	42	42060.9	1172										ELPS- 22	651102	neg cont	ELPS- 50	4833.04		655935	0.00736817	0.0957862	0	0
	ELPS- 50	4833.04	0	None	0.03	4.124	1.814	4833.04	3.74	1172	13.95	1161	414	0.8	1187	426	1173	416	129	35	42	4833.04	1172
	ELPS- 51	4839.91	0	None	0.03	4.13	1.915	4839.91	3.76	1172	16.31	1210	409	0.48	1230	404	1215	415	129	35	42	4839.91	1172
	ELPS- 52	3899.12	0	None	0.02	3.327	1.463	3899.12	3.09	1172	11.54	1255	431	0.38	1268	416	1254	417	129	35	42	3899.12	1172
	ELPS- 53	4626.12	0	None	0.03	3.947	1.806	4626.12	3.6	1172	13.27	1283	415	0.35	1306	405	1297	416	129	35	42	4626.12	1172
	ELPS- 54	5838.76	0	None	0.04	4.982	2.102	5838.76	4.84	1172	20.18	1351	420	0.6	1351	425	1336	418	129	35	42	5838.76	1172
	ELPS- 55	6850.79	0	None	0.04	5.845	2.373	6850.79	5.52	1172	15.69	1365	421	1.47	1385	420	1374	418	129	35	42	6850.79	1172
	ELPS- 56	7421.06	0	None	0.04	6.332	2.693	7421.06	5.91	1172	15.47	1413	405	1.12	1394	427	1411	417	129	35	42	7421.06	1172
ADAT2/3 R159Y Y205R
	Name	Volume	Bg. Value	Bg. Type	Percent	Average	Std. Dev.	Sum	Median	Area	Max. Int.	Max. X	Max. Y	Min. Int.	Min. X	Min. Y	CentroidX	CentroidY	Perimeter	Width	Height	SumAboveBG	PixelsAboveBG
	ELPS- 1	584333	0	None	16.16	341.316	341.724	584333	185.29	1712	1252.39	507	575	14.2	492	598	505	576	160	37	58	584333	1712								pA			pI										A34/Atotal
	ELPS- 2	424633	0	None	11.74	248.033	259.665	424633	125.65	1712	978.91	546	575	9.1	547	548	545	575	160	37	58	424633	1712							Time	Name	Volume		Name	Volume		pA+pI	pI/pA+pI	A34 to I34	frxn-bkgrd	% conversion	Time		0.0769231
	ELPS- 3	401962	0	None	11.12	234.791	229.803	401962	131.34	1712	859.59	589	574	13.88	577	597	587	573	160	37	58	401962	1712							0	ELPS- 1	584333		ELPS- 9	4450.58		588784	0.00755894	0.0982662	-0.00663032	0	0
	ELPS- 4	407991	0	None	11.28	238.312	247.229	407991	122.96	1712	929.43	628	571	9.9	638	597	626	572	160	37	58	407991	1712							5	ELPS- 2	424633		ELPS- 10	4719.15		429352	0.0109913	0.142887	0.0379906	3.79906	5
	ELPS- 5	403108	0	None	11.15	235.46	228.349	403108	134	1712	843.82	671	570	11.21	681	549	672	572	160	37	58	403108	1712							10	ELPS- 3	401962		ELPS- 11	4139.13		406101	0.0101924	0.132501	0.0276042	2.76042	10
	ELPS- 6	431198	0	None	11.92	251.868	252.053	431198	137.72	1712	935.03	714	574	6.89	717	546	712	573	160	37	58	431198	1712							20	ELPS- 4	407991		ELPS- 12	4177.92		412169	0.0101364	0.131774	0.0268771	2.68771	20
	ELPS- 7	362038	0	None	10.01	211.471	210.449	362038	113	1712	796.84	750	574	8.78	759	550	750	575	160	37	58	362038	1712							40	ELPS- 5	403108		ELPS- 13	4249.73		407358	0.0104324	0.135622	0.030725	3.0725	40
	ELPS- 8	544555	0	None	15.06	318.081	348.923	544555	149.51	1712	1371.56	789	576	8.22	798	551	788	575	160	37	58	544555	1712							60	ELPS- 6	431198		ELPS- 14	4725.54		435924	0.0108403	0.140924	0.0360272	3.60272	60
	ELPS- 9	4450.58	0	None	0.12	2.6	1.575	4450.58	2.19	1712	11.47	512	452	0.18	513	481	507	464	160	37	58	4450.58	1712								Controls
	ELPS- 10	4719.15	0	None	0.13	2.757	1.681	4719.15	2.4	1712	11.94	542	443	0.29	539	472	547	463	160	37	58	4719.15	1712								pA			pI
	ELPS- 11	4139.13	0	None	0.11	2.418	1.455	4139.13	2.05	1712	11.15	575	476	0.21	590	460	586	464	160	37	58	4139.13	1712								Name	Volume		Name	Volume
	ELPS- 12	4177.92	0	None	0.12	2.44	1.324	4177.92	2.12	1712	11.94	638	454	0.12	618	464	629	461	160	37	58	4177.92	1712							pos cont	ELPS- 7	362038		ELPS- 15	25551.2		387589	0.0659236	0.857006	0.75211	75.211
	ELPS- 13	4249.73	0	None	0.12	2.482	1.509	4249.73	2.19	1712	14.28	671	465	0.16	665	465	670	461	160	37	58	4249.73	1712							neg cont	ELPS- 8	544555		ELPS- 16	4429.74		548985	0.00806897	0.104897
	ELPS- 14	4725.54	0	None	0.13	2.76	1.769	4725.54	2.37	1712	16.31	706	436	0.3	694	460	710	461	160	37	58	4725.54	1712
	ELPS- 15	25551.2	0	None	0.71	14.925	10.915	25551.2	11.67	1712	51.48	746	461	0.85	764	474	745	459	160	37	58	25551.2	1712
	ELPS- 16	4429.74	0	None	0.12	2.587	1.735	4429.74	2.11	1712	14.2	785	442	0.09	779	469	785	461	160	37	58	4429.74	1712
Demination assay graph
	Time (mins)	R159K								Wild-type				Y205F							Time (mins)	R159Y
	0	0.013181	0	0	0	0	0.099	0		0.049207	0.03137	0.053772		0.01	0	0.000293	0	0			0	0	0	0.0104913
	2				0.264	0	0.263	0.29									0.203	0			20	0.0736686	0.219924	0.193761
	5	0.630159	0.633337	0.6082	0.228	0.205	0.62	0.658		0.364524	0.369988	0.351459		0.3	0.313785	0.320385	0.389	0.299			40	0.162636	0.283445	0.213182
	10	0.749312	0.716219	0.684677	0.468	0.551	0.798	0.677		0.670528	0.586738	0.606665		0.49	0.505551	0.477741	0.614	0.432			60	0.30129	0.327572	0.257446
	20	0.734019	0.748406	0.702999	0.841	0.608	0.83	0.756		0.7651	0.704898	0.742438		0.67	0.655503	0.571154	0.736	0.633			90	0.372834	0.462392	0.392004
	40	0.838948	0.729222	0.631303	0.539	0.77	1.067	0.869		0.769666	0.718598	0.717414		0.68	0.602037	0.609746	0.881	1.003			120	0.413326	0.521386	0.48574
	60	0.722926	0.737348	0.661223	0.663	0.866	0.846	0.919		0.750003	0.722087	0.712004		0.7	0.630424	0.594484	0.959				240	0.554508	0.697669	0.547607
[truncated: 5 more columns]
